# Supplementary material for: Genome-Wide Estimation of the Spontaneous Mutation Rate of Human Adenovirus 5 by High-Fidelity Deep Sequencing
Source: PLoS Pathog. 2016 Nov 8;12(11):e1006013. doi: 10.1371/journal.ppat.1006013 (PMC5100877; doi:10.1371/journal.ppat.1006013)
Supplement: S1 Table — The genome site in reference sequence AY601635, mutant base, sequencing coverage, number of mutation-containing reads, transcription unit, encoded protein (gene), amino acid site, mutated codons, and amino acid substitution, if any, are provided. (XLSX) [file ppat.1006013.s001.xlsx]

## Sheet: Mutation_list
Line	Genome_site	WT	Mutant	Coverage	Mutated_reads	Strand	Gene	Protein_site	WT_codon	Mutant_codon	WT_Aa	Mutant_Aa	Protein_name
1	475	A	G	1748	1	NA	NA	NA	NA	NA	NA	NA	NA
1	716	G	1 base deletion (C)	2412	1	fwd/fwd	E1A	52/52	-	-	-	-	32 kDa protein/26 kDa protein
1	927	C	A	3010	1	fwd	E1A/E1A	123/123	ACC/ACC	AAC/AAC	T/T	N/N	32 kDa protein/26 kDa protein
1	1165	A	1 base insertion (T)	1596	2	NA	NA	NA	-	-	-	-	NA
1	2561	G	T	2402	1	fwd	E1B	181	AGG	AGT	R	S	large T antigen
1	3560	T	1 base deletion (G)	1819	1	NA	NA	NA	-	-	-	-	NA
1	4998	A	1 base insertion (G)	2085	1	rev	IVa2	143	-	-	-	-	maturation protein IVa2
1	5036	G	1 base insertion (T)	2380	13	rev	IVa2	131	-	-	-	-	maturation protein IVa2
1	5891	C	T	3254	1	rev	E2B	965	CGC	CAC	R	H	DNA polymerase
1	6276	A	G	2756	1	rev	E2B	837	TCC	CCC	S	P	DNA polymerase
1	6368	A	T	2834	1	rev/fwd	E2B/-	806/27	GTT/ACG	GAT/TCG	V/T	D/S	DNA polymerase/hypothetical 11.7 kDa early protein
1	6563	T	G	1599	1	rev	E2B/-/E2B	741/92/76	GAC/TCT/AGA	GCC/GCT/AGC	D/S/R	A/A/S	DNA polymerase/hypothetical 11.7 kDa early protein/hypothetical 12.8 early protein
1	6961	G	A	2351	1	rev	E2B	608	GAC	GAT	D	D	DNA polymerase
1	7096	C	1 base insertion (T)	2358	2	rev	E2B	563	-	-	-	-	DNA polymerase
1	7194	G	T	2611	1	rev	E2B	531	CTA	ATA	L	I	DNA polymerase
1	7919	G	T	2077	1	rev	E2B	289	GCC	GAC	A	D	DNA polymerase
1	8230	T	C	2305	6	rev	E2B/-	185/85	GCA/TGC	GCG/CGC	A/C	A/R	DNA polymerase/DNA-binding protein
1	8617	A	1 base insertion (G)	2455	7	rev/rev	E2B	56/658	-	-	-	-	DNA polymerase/terminal protein precursor
1	9041	C	T	2595	1	rev	E2B	517	GAT	AAT	D	N	terminal protein precursor
1	9417	T	G	1059	3	rev	E2B	391	CCA	CCC	P	P	terminal protein precursor
1	9423	A	C	1025	1	rev	E2B	389	CCT	CCG	P	P	terminal protein precursor
1	10250	G	A	2207	1	rev	E2B	114	CAC	TAC	H	Y	terminal protein precursor
1	10408	G	C	2249	1	rev	E2B	61	GCC	GGC	A	G	terminal protein precursor
1	10504	A	T	2460	1	rev/rev	E2B/-	29/25	GTC/GAC	GAC/GTC	V/D	D/V	terminal protein precursor/hypothetical 14.4 kDa protein
1	10527	C	T	2677	1	rev/fwd	E2B/-	21/33	CCG/CGG	CCA/TGG	P/R	P/W	terminal protein precursor/hypothetical 14.4 kDa protein
1	10813	G	T	3108	1	fwd/rev	-/E2B	128/103	AGC/CTA	ATC/ATA	S/L	I/I	hypothetical 14.4 kDa protein/hypothetical 12.7 kDa protein
1	11040	C	1 base deletion (T)	2718	1	rev	E2B	27	-	-	-	-	hypothetical 12.7 kDa protein
1	11249	G	A	2642	1	fwd	L1	67	GGC	GAC	G	D	52 kDa protein
1	12589	C	T	3200	1	fwd	L1	91	GCC	GTC	A	V	protein IIIa precursor
1	13241	C	T	3304	1	fwd	L1	308	ATC	ATT	I	I	protein IIIa precursor
1	14073	T	1 base insertion (A)	220	189	fwd	L1	585	-	-	-	-	protein IIIa precursor
1	14463	C	1 base insertion (G)	2548	1	fwd	L2	103	-	-	-	-	penton protein
1	14551	A	G	3095	1	fwd	L2	132	CCA	CCG	P	P	penton protein
1	14747	C	A	3083	1	fwd	L2	198	CAG	AAG	Q	K	penton protein
1	15094	T	C	2580	1	fwd	L2	313	AGT	AGC	S	S	penton protein
1	15710	A	C	2330	1	fwd	L2	519	AAC	CAC	N	H	penton protein
1	15946	C	1 base deletion (G)	2912	1	fwd	L2	23	-	-	-	-	protein VII precursor
1	16196	C	A	2280	1	fwd	L2	107	CGT	AGT	R	S	protein VII precursor
1	16366	C	G	2676	1	fwd	L2	163	GCC	GCG	A	A	protein VII precursor
1	16395	G	A	2613	1	fwd	L2	173	CGC	CAC	R	H	protein VII precursor
1	16445	C	T	2444	1	fwd	L2	190	CCC	TCC	P	S	protein VII precursor
1	16602	G	1 base insertion (C )	2322	1	fwd	L2	20	-	-	-	-	protein V precursor
1	16603	C	T	2295	1	fwd	L2	20	GGC	GGT	G	G	protein V precursor
1	17102	G	1 base insertion (A)	3379	1	fwd	L2	186	-	-	-	-	protein V precursor
1	17416	G	T	2642	1	fwd	L2	291	GCG	GCT	A	A	protein V precursor
1	18288	A	G	2994	1	fwd	L3	96	AAC	GAC	N	D	protein VI precursor
1	18339	G	T	2928	1	fwd	L3	113	GTA	TTA	V	L	protein VI precursor
1	18344	G	A	2935	1	fwd	L3	114	GAG	GAA	E	E	protein VI precursor
1	18408	G	A	3036	1	fwd	L3	136	GAC	AAC	D	N	protein VI precursor
1	18538	T	C	3020	1	fwd	L3	179	GTA	GCA	V	A	protein VI precursor
1	19123	G	A	2449	1	fwd	L3	95	GAC	AAC	D	N	hexon protein
1	19954	C	1 base insertion (T)	3481	1	fwd	L3	371	-	-	-	-	hexon protein
1	20080	T	C	3143	1	fwd	L3	414	TGC	CGC	C	R	hexon protein
1	20235	T	C	2812	1	fwd	L3	465	AAT	AAC	N	N	hexon protein
1	21790	A	1 base insertion (T)	2690	1	fwd	L3	20	-	-	-	-	23 kDa proteinase
1	23687	C	T	3200	1	rev	E2A	115	GCG	GCA	A	A	E2A DNA-binding protein
1	23733	G	A	3045	1	rev	E2A	100	TCA	TTA	S	L	E2A DNA-binding protein
1	23924	C	A	2608	1	rev	E2A	36	CCG	CCT	P	P	E2A DNA-binding protein
1	23950	C	T	2786	1	rev	E2A	28	GAC	AAC	D	N	E2A DNA-binding protein
1	24123	A	G	1866	1	fwd	L4	22	ACC	GCC	T	A	100 kDa hexon-assembly associated protein
1	24322	G	A	1644	1	fwd	L4	88	GGC	GAC	G	D	100 kDa hexon-assembly associated protein
1	24472	G	C	1913	1	fwd	L4	138	CGC	CCC	R	P	100 kDa hexon-assembly associated protein
1	25629	C	T	2651	1	fwd	L4	524	CCC	TCC	P	S	100 kDa hexon-assembly associated protein
1	25773	T	A	2801	1	fwd	L4	572	TGC	AGC	C	S	100 kDa hexon-assembly associated protein
1	26139	A	T	2462	1	fwd	L4	694	ATC	TTC	I	F	100 kDa hexon-assembly associated protein
1	26949	T	1 base insertion (A)	2776	1	fwd	L4	80	-	-	-	-	33 kDa protein
1	27478	A	G	2752	1	fwd	L4	104	TCA	TCG	S	S	protein VIII
1	27867	C	G	3050	1	fwd	E3	6	GCA	GGA	A	G	12.5 kDa protein
1	27916	C	T	2912	1	fwd	E3	22	TGC	TGT	C	C	12.5 kDa protein
1	28375	G	A	3168	1	NA	NA	NA	NA	NA	NA	NA	NA
1	28508	A	G	3366	1	NA	NA	NA	NA	NA	NA	NA	NA
1	28827	G	T	3057	1	fwd	E3	34	GCA	TCA	A	S	18.5 kDa protein
1	30570	A	G	2961	1	fwd	E3	42	CAC	CGC	H	R	14.7 kDa protein
1	30833	T	1 base insertion (A)	2730	1	NA	NA	NA	-	-	-	-	NA
1	31137	T	C	2634	1	fwd	L5	35	TCC	CCC	S	P	fiber protein
1	31287	A	G	2296	1	fwd	L5	85	ACT	GCT	T	A	fiber protein
1	31389	C	A	1906	1	fwd	L5	119	CCT	ACT	P	T	fiber protein
1	31809	C	A	2880	1	fwd	L5	259	CTA	ATA	L	I	fiber protein
1	31893	G	A	2990	1	fwd	L5	287	GGA	AGA	G	R	fiber protein
1	31923	C	1 base insertion (A)	3143	1	fwd	L5	296	-	-	-	-	fiber protein
1	32229	C	A	3342	1	fwd	L5	399	CTA	ATA	L	I	fiber protein
1	32306	C	A	3479	1	fwd	L5	424	GTC	GTA	V	V	fiber protein
1	32565	A	T	3354	1	fwd	L5	511	ACT	TCT	T	S	fiber protein
1	32859	A	1 base insertion (G)	2473	1	NA	NA	NA	-	-	-	-	NA
1	33092	G	T	2713	1	rev	E4	32	CTG	ATG	L	M	17 kDa protein
1	33780	C	T	2436	2	rev	E4	97	ATG	ATA	M	I	34 kDa protein
1	34336	G	1 base insertion (T)	1016	6	NA	NA	NA	-	-	-	-	NA
1	34336	G	1 base deletion (T)	1016	3	NA	NA	NA	-	-	-	-	NA
1	34645	T	1 base insertion (A)	2948	1	rev/rev	E4	17/17	-	-	-	-	7.2 kDa protein/E4 11 kDa protein
1	35215	T	1 base insertion (A)	2938	1	rev	E4	102	-	-	-	-	14.3 kDa protein
1	35438	C	T	2184	1	rev	E4	28	GTT	ATT	V	I	14.3 kDa protein
1	35626	G	2 base insertion (TA)	1012	1	NA	NA	NA	-	-	-	-	NA
2	191	G	A	408	2	NA	NA	NA	NA	NA	NA	NA	NA
2	395	G	1 base insertion (T)	1905	1	NA	NA	NA	-	-	-	-	NA
2	1053	G	A	2887	1	fwd	E1A	165	GGG	GAG	G	E	32 kDa protein
2	1165	A	1 base insertion (T)	2138	1	NA	NA	NA	-	-	-	-	NA
2	1216	A	1 base insertion (T)	1915	5	NA	NA	NA	-	-	-	-	NA
2	1738	G	1 base insertion (A)	3356	1	fwd	E1B	8	-	-	-	-	small T antigen
2	1873	C	1 base insertion (T)	3272	1	fwd	E1B	53	-	-	-	-	small T antigen
2	2213	A	G	4763	1	fwd/fwd	E1B/E1B	167/65	AAC/GAA	AGC/GAG	N/E	S/E	small T antigen/large T antigen
2	2412	A	1 base insertion (T)	2606	1	fwd	E1B	131	-	-	-	-	large T antigen
2	2510	A	1 base insertion (T)	3487	1	fwd	E1B	164	-	-	-	-	large T antigen
2	2518	A	1 base insertion (T)	3478	1	fwd	E1B	167	-	-	-	-	large T antigen
2	3906	T	A	3278	1	fwd	IX	100	TTG	ATG	L	M	hexon-associated protein IX
2	4491	A	G	3318	1	rev	IVa2	313	GTG	GTG	V	V	maturation protein IVa2
2	5826	C	T	3052	1	rev	E2B	987	GAG	AAG	E	K	DNA polymerase
2	5884	G	A	4267	1	rev	E2B	967	CCC	CCT	P	P	DNA polymerase
2	5988	C	T	3570	1	rev	E2B	933	GCC	ACC	A	T	DNA polymerase
2	6114	G	A	2176	1	rev	E2B	891	CCC	TCC	P	S	DNA polymerase
2	6270	C	T	3362	1	rev	E2B	839	GCC	ACC	A	T	DNA polymerase
2	6445	G	A	5013	1	rev/fwd	E2B/-	780/52	GTC/GTG	GTT/GTA	V/V	V/V	DNA polymerase/hypothetical 11.7 kDa early protein
2	6539	T	G	2512	1	fwd/rev/fwd	E2B/-/E2B	749/84/84	GAC/TCT/AGA	GCC/GCT/AGC	D/S/R	A/A/S	DNA polymerase/hypothetical 11.7 kDa early protein/hypothetical 12.8 early protein
2	7096	C	1 base insertion (T)	3001	4	rev	E2B	563	-	-	-	-	DNA polymerase
2	7295	A	G	3064	3	rev	E2B	497	TTT	TCT	F	S	DNA polymerase
2	7632	G	A	2717	1	rev	E2B	385	CCT	TCT	P	S	DNA polymerase
2	7816	G	1 base insertion (T)	2853	1	rev	E2B	323	-	-	-	-	DNA polymerase
2	8510	C	T	3385	1	rev	E2B	92	GGC	GAC	G	D	DNA polymerase
2	8617	A	1 base insertion (G)	3009	9	rev/rev	E2B	56/658	-	-	-	-	DNA polymerase/terminal protein precursor
2	9271	G	A	3324	1	rev	E2B	440	GCG	GTG	A	V	terminal protein precursor
2	9317	C	G	3638	1	rev	E2B	425	GTC	CTC	V	L	terminal protein precursor
2	9385	A	C	2110	2	rev	E2B	402	CTT	CGT	L	R	terminal protein precursor
2	9417	T	G	1491	8	rev	E2B	391	CCA	CCC	P	P	terminal protein precursor
2	10797	G	T	3696	1	fwd/rev	-/E2B	123/108	GGC/CCG	TGC/CAG	G/P	C/Q	hypothetical 14.4 kDa protein/hypothetical 12.7 kDa protein
2	10959	C	A	3707	1	fwd	E2B	54	CGC	CTC	R	L	hypothetical 12.7 kDa protein
2	11059	G	C	3319	1	fwd/rev	E2B/L1	21/4	CCG/GTG	GCG/CTG	P/V	A/L	hypothetical 12.7 kDa protein/52 kDa protein
2	11075	G	1 base insertion (C )	3363	1	rev/rev	E2B	15/408	-	-	-	-	hypothetical 12.7 kDa protein/52 kDa protein
2	11222	A	C	2646	1	fwd	L1	58	CAC	CCC	H	P	52 kDa protein
2	11267	C	A	3578	1	fwd	L1	73	GCG	GAG	A	E	52 kDa protein
2	12284	A	G	3428	1	fwd	L1	412	GAC	GGC	D	G	52 kDa protein
2	12433	C	T	3022	1	fwd	L1	39	GCG	GTG	A	V	protein IIIa precursor
2	12513	G	C	3395	1	fwd	L1	66	GCA	CCA	A	P	protein IIIa precursor
2	12526	A	G	3594	1	fwd	L1	70	CAC	CGC	H	R	protein IIIa precursor
2	12642	A	G	3486	2	fwd	L1	109	AAC	GAC	N	D	protein IIIa precursor
2	12963	G	A	3183	1	fwd	L1	216	GCT	ACT	A	T	protein IIIa precursor
2	13380	A	G	3440	1	fwd	L1	355	ATG	GTG	M	V	protein IIIa precursor
2	13634	G	A	3666	1	fwd	L1	439	GCG	GCA	A	A	protein IIIa precursor
2	13637	G	A	3667	1	fwd	L1	440	CTG	CTA	L	L	protein IIIa precursor
2	13960	A	G	3074	1	fwd	L1	548	CAG	CGG	Q	R	protein IIIa precursor
2	14001	A	G	2583	1	fwd	L1	562	AGC	GGC	S	G	protein IIIa precursor
2	14027	T	G	2068	1	fwd	L1	570	AGT	AGG	S	R	protein IIIa precursor
2	14029	G	A	2106	1	fwd	L1	571	GGC	GAC	G	D	protein IIIa precursor
2	14073	T	1 base insertion (A)	330	306	fwd	L1	1	-	-	-	-	protein IIIa precursor
2	14674	C	T	3416	1	fwd	L2	173	GGC	GGT	G	G	penton protein
2	15702	T	C	2862	1	fwd	L2	516	GTC	GCC	V	A	penton protein
2	15950	G	A	3407	1	fwd	L2	25	GCC	ACC	A	T	protein VII precursor
2	16165	T	1 base insertion (A)	3560	38	fwd	L2	103	-	-	-	-	protein VII precursor
2	16397	A	G	3071	1	fwd	L2	174	AGG	GGG	R	G	protein VII precursor
2	16602	G	1 base deletion (C)	2909	1	fwd	L2	20	-	-	-	-	protein V precursor
2	17349	C	1 base insertion (A)	3498	1	fwd	L2	101	-	-	-	-	protein V precursor
2	17922	T	1 base insertion (A)	4080	1	NA	NA	NA	-	-	-	-	NA
2	18017	C	1 base insertion (T)	4203	1	fwd	L3	5	-	-	-	-	protein VI precursor
2	18348	C	T	3419	1	fwd	L3	116	CCT	TCT	P	S	protein VI precursor
2	19330	C	1 base insertion (A)	3499	1	fwd	L3	163	-	-	-	-	hexon protein
2	19750	C	T	4240	1	fwd	L3	304	CCC	TCC	P	S	hexon protein
2	21481	T	C	3153	1	fwd	L3	881	TCC	CCC	S	P	hexon protein
2	22094	C	1 base insertion (T)	3227	1	fwd	L3	121	-	-	-	-	23 kDa proteinase
2	22169	C	A	3062	1	fwd	L3	146	ACC	ACA	T	T	23 kDa proteinase
2	23832	C	T	3315	1	rev	E2A	67	CGC	CAC	R	H	E2A DNA-binding protein
2	24605	C	1 base insertion (A)	3142	1	fwd	L4	182	-	-	-	-	100 kDa hexon-assembly associated protein
2	25046	A	G	3721	1	fwd	L4	329	CGA	CGG	R	R	100 kDa hexon-assembly associated protein
2	25231	G	A	3995	1	fwd	L4	391	GGA	GAA	G	E	100 kDa hexon-assembly associated protein
2	25287	G	T	3952	1	fwd	L4	410	GAG	TAG	E	*	100 kDa hexon-assembly associated protein
2	25513	A	G	3825	1	fwd	L4	485	CAA	CGA	Q	R	100 kDa hexon-assembly associated protein
2	25520	T	C	3765	1	fwd	L4	487	GGT	GGC	G	G	100 kDa hexon-assembly associated protein
2	25573	T	2 base insertion (AG)	3473	1	fwd	L4	505	-	-	-	-	100 kDa hexon-assembly associated protein
2	26132	C	A	3137	1	fwd	L4	691	CTC	CTA	L	L	100 kDa hexon-assembly associated protein
2	26140	T	1 base deletion (C)	3119	1	fwd	L4	694	-	-	-	-	100 kDa hexon-assembly associated protein
2	26262	G	A	3270	1	fwd/fwd/fwd	L4/L4/L4	735/23/23	GGC/CAG/CAG	AGC/CAA/CAA	G/Q/Q	S/Q/Q	100 kDa hexon-assembly associated protein/33 kDa protein/33 kDa protein
2	26848	G	A	3287	1	fwd	L4	46	GCG	GCA	A	A	33 kDa protein
2	27159	G	A	3038	1	NA	NA	NA	NA	NA	NA	NA	NA
2	27252	C	G	2343	1	fwd	L4	29	ACC	AGC	T	S	protein VIII
2	27353	A	G	2519	1	fwd	L4	63	ACC	GCC	T	A	protein VIII
2	27405	A	G	2918	1	fwd	L4	80	TAC	TGC	Y	C	protein VIII
2	28047	G	1 base insertion (C )	3390	1	fwd	E3	66	-	-	-	-	12.5 kDa protein
2	28053	T	C	3402	1	fwd	E3	68	CTG	CCG	L	P	12.5 kDa protein
2	28088	A	G	3372	1	fwd	E3	80	ACT	GCT	T	A	12.5 kDa protein
2	28137	G	A	3130	1	fwd	E3	96	TGC	TAC	C	Y	12.5 kDa protein
2	28147	T	A	3070	1	fwd	E3	99	TGT	TGA	C	stop	12.5 kDa protein
2	28372	C	T	3904	1	NA	NA	NA	NA	NA	NA	NA	NA
2	28430	T	C	4041	1	NA	NA	NA	NA	NA	NA	NA	NA
2	28624	C	T	3768	1	fwd	E3	29	CTC	TTC	L	F	7 kDa protein
2	28976	C	A	3866	1	fwd	E3	83	TTC	TTA	F	L	18.5 kDa protein
2	29789	G	1 base insertion (T)	3889	1	fwd	E3	4	-	-	-	-	10.4 kDa protein
2	29816	C	1 base insertion (T)	3666	1	fwd	E3	13	-	-	-	-	10.4 kDa protein
2	29961	G	A	3684	1	fwd	E3	62	TGC	TAC	C	Y	10.4 kDa protein
2	31522	G	1 base deletion (C)	2145	2	fwd	L5	163	-	-	-	-	fiber protein
2	31545	A	G	2566	1	fwd	L5	171	AGT	GGT	S	G	fiber protein
2	31741	A	T	3682	1	fwd	L5	236	CAA	CTA	Q	L	fiber protein
2	31765	G	C	3571	1	fwd	L5	244	GGT	GCT	G	A	fiber protein
2	31831	G	C	3807	1	fwd	L5	266	AGA	ACA	R	T	fiber protein
2	32032	C	T	3963	1	fwd	L5	333	GCT	GTT	A	V	fiber protein
2	32931	G	A	3261	1	rev	E4	85	GGC	GGT	G	G	17 kDa protein
2	33352	C	T	2891	1	rev	E4	240	CGG	CAG	R	Q	34 kDa protein
2	33540	G	A	2628	1	rev	E4	177	TCC	TCT	S	S	34 kDa protein
2	34336	G	1 base insertion (T)	1392	10	NA	NA	NA	-	-	-	-	NA
2	34336	G	1 base deletion (T)	1392	3	NA	NA	NA	-	-	-	-	NA
2	34810	C	1 base insertion (A)	3550	1	rev	E4	92	-	-	-	-	14.7 kDa protein
2	34934	A	G	3455	1	rev	E4	51	ATG	ACG	M	T	14.7 kDa protein
2	34977	G	A	3204	1	rev	E4	37	CCT	TCT	P	S	14.7 kDa protein
2	35122	C	1 base insertion (A)	3421	1	NA	NA	NA	-	-	-	-	NA
2	35162	G	1 base insertion (A)	3667	1	rev	E4	119	-	-	-	-	14.3 kDa protein
2	35215	T	1 base insertion (A)	3635	1	rev	E4	102	-	-	-	-	14.3 kDa protein
2	35365	C	1 base insertion (A)	3449	1	rev	E4	52	-	-	-	-	14.3 kDa protein
2	35370	G	A	3411	1	rev	E4	50	CGC	CGT	R	R	14.3 kDa protein
2	35424	G	1 base insertion (A)	2708	1	rev	E4	32	-	-	-	-	14.3 kDa protein
3	933	A	G	3930	1	fwd/fwd	E1A/E1A	125/125	CAC/CAC	CGC/CGC	H/H	R/R	32 kDa protein
3	1165	A	1 base insertion (T)	2211	3	NA	NA	NA	-	-	-	-	NA
3	1216	A	1 base insertion (T)	1917	1	NA	NA	NA	-	-	-	-	NA
3	1791	G	1 base insertion (T)	3597	1	fwd	E1B	77	-	-	-	-	small T antigen
3	2129	T	C	3004	1	fwd/fwd	E1B/E1B	139/37	GTC/CGT	GCC/CGC	V/R	A/R	small T antigen/large T antigen
3	2185	C	T	3864	1	fwd/fwd	E1B/E1B	158/56	CGG/GCG	TGG/GTG	R/A	W/V	small T antigen/large T antigen
3	3948	C	T	3508	1	fwd	IX	114	CTT	TTT	L	F	hexon-associated protein IX
3	4158	A	1 base insertion (T)	3598	1	rev	IVa2	423	-	-	-	-	maturation protein IVa2
3	4785	A	1 base insertion (T)	3042	1	rev	IVa2	214	-	-	-	-	maturation protein IVa2
3	5187	G	A	3830	1	rev	IVa2	81	ACC	ATC	T	I	maturation protein IVa2
3	5275	G	A	3424	1	rev/rev	IVa2/E2B	51/1170	CGA/GAC	TGA/GAT	R/D	stop/D	maturation protein IVa2/DNA polymerase
3	5496	C	T	3767	1	rev/rev	E2B/-	1097/63	GCC/GCG	ACC/GCA	A/A	T/A	DNA polymerase/hypothetical 12 kDa early protein
3	6049	A	C	1951	1	rev	E2B	912	AGT	AGG	S	R	DNA polymerase
3	6058	C	A	2106	1	rev	E2B	909	GCG	GCT	A	A	DNA polymerase
3	6505	G	A	3876	1	rev/fwd/rev	E2B/-/E2B	760/72/96	GGC/CGG/CCG	GGT/CGA/TCG	G/R/P	G/R/S	DNA polymerase/hypothetical 11.7 kDa early protein/hypothetical 12.8 early protein
3	6597	G	A	2567	1	rev/fwd/rev	E2B/-/E2B	730/103/65	CGC/CGC/GCG	TGC/CAC/GTG	R/R/A	C/H/V	DNA polymerase/hypothetical 11.7 kDa early protein/hypothetical 12.8 early protein
3	6937	A	T	3058	1	rev	E2B	616	CGT	CGA	R	R	DNA polymerase
3	6963	C	T	3236	1	rev	E2B	608	GAC	AAC	D	N	DNA polymerase
3	7096	C	1 base insertion (T)	3236	1	rev	E2B	563	-	-	-	-	DNA polymerase
3	7115	C	G	3199	1	rev	E2B	557	CGC	CCC	R	P	DNA polymerase
3	7443	C	T	3247	1	rev	E2B	448	GCG	ACG	A	T	DNA polymerase
3	7514	G	C	3233	1	rev	E2B	424	GCC	GGC	A	G	DNA polymerase
3	7809	C	T	2837	1	rev	E2B	326	GAA	AAA	E	K	DNA polymerase
3	8075	T	G	3035	1	rev/fwd	E2B/-	237/33	GAG/CTC	GCG/CGC	E/L	A/R	DNA polymerase/DNA-binding protein
3	8617	A	1 base insertion (G)	3197	9	rev/rev	E2B	56/658	-	-	-	-	DNA polymerase/terminal protein precursor
3	9417	T	G	1435	11	rev	E2B	391	CCA	CCC	P	P	terminal protein precursor
3	9582	C	1 base deletion (G)	1292	2	rev	E2B	336	-	-	-	-	terminal protein precursor
3	10316	T	C	2952	1	rev	E2B	92	AAC	GAC	N	D	terminal protein precursor
3	11032	C	1 base insertion (T)	3436	2	rev	E2B	29	-	-	-	-	hypothetical 12.7 kDa protein
3	11125	G	C	3805	1	fwd	L1	26	GCA	CCA	A	P	52 kDa protein
3	11222	A	C	2646	1	fwd	L1	58	CAC	CCC	H	P	52 kDa protein
3	11386	C	A	3784	1	fwd	L1	113	CGA	AGA	R	R	52 kDa protein
3	11486	C	2 base insertion (CG)	3626	1	fwd	L1	146	-	-	-	-	52 kDa protein
3	12371	G	A	3876	1	fwd	L1	18	CCG	CCA	P	P	protein IIIa precursor
3	12476	G	C	3419	1	fwd	L1	53	CGG	CGC	R	R	protein IIIa precursor
3	13333	C	T	4049	1	fwd	L1	339	ACG	ATG	T	M	protein IIIa precursor
3	13818	G	1 base insertion (A)	4049	1	fwd	L1	500	-	-	-	-	protein IIIa precursor
3	14073	T	1 base insertion (A)	354	313	fwd	L1	485	-	-	-	-	protein IIIa precursor
3	14221	G	A	2910	1	fwd	L2	22	GCG	GCA	A	A	penton protein
3	14775	G	A	4103	1	fwd	L2	207	GGG	GAG	G	E	penton protein
3	15653	C	T	3302	1	fwd	L2	500	CCC	TCC	P	S	penton protein
3	16262	C	T	2653	1	fwd	L2	129	CGT	TGT	R	C	protein VII precursor
3	16327	G	1 base deletion (C)	3046	1	fwd	L2	150	-	-	-	-	protein V precursor
3	16842	T	A	3960	1	fwd	L2	100	GTG	GAG	V	E	protein V precursor
3	17002	A	G	3987	1	fwd	L2	153	GCA	GCG	A	A	protein V precursor
3	17026	A	G	4099	1	fwd	L2	161	CTA	CTG	L	L	protein V precursor
3	17872	C	T	4000	1	fwd	L2	65	GGC	GGT	G	G	protein X
3	18076	T	A	3683	1	fwd	L3	25	ATC	AAC	I	N	protein VI precursor
3	18497	C	T	4141	1	fwd	L3	165	ATC	ATT	I	I	protein VI precursor
3	18565	A	C	3381	1	fwd	L3	188	GAC	GCC	D	A	protein VI precursor
3	21055	A	G	3388	1	fwd	L3	739	ACC	GCC	T	A	hexon protein
3	22636	T	1 base insertion (G)	3849	1	rev	E2A	465	-	-	-	-	E2A DNA-binding protein
3	22773	A	1 base deletion (G)	2981	1	rev	E2A	420	-	-	-	-	E2A DNA-binding protein
3	23460	A	2 base insertion (GC)	3646	2	rev	E2A	191	-	-	-	-	E2A DNA-binding protein
3	23954	C	T	3604	1	rev	E2A	26	ATG	ATA	M	I	E2A DNA-binding protein
3	23980	C	A	3738	1	rev	E2A	18	GGT	TGT	G	C	E2A DNA-binding protein
3	24875	A	1 base insertion (C )	3668	1	fwd	L4	272	-	-	-	-	100 kDa hexon-assembly associated protein
3	25437	A	G	3743	4	fwd	L4	460	ACG	GCG	T	A	100 kDa hexon-assembly associated protein
3	25633	T	C	3572	1	fwd	L4	525	ATT	ACT	I	T	100 kDa hexon-assembly associated protein
3	25878	G	A	3827	1	fwd	L4	607	GCT	ACT	A	T	100 kDa hexon-assembly associated protein
3	26423	T	C	3505	1	fwd/fwd	L4	788/77	CAT/ATG	CAC/ACG	H/M	H/T	100 kDa hexon-assembly associated protein/33 kDa protein
3	26651	T	G	3346	1	fwd	L4	153	CTC	CGC	L	R	22 kDa protein
3	26840	C	T	3632	1	fwd	L4	44	CGT	TGT	R	C	33 kDa protein
3	27062	C	T	3374	1	fwd	L4	118	CTG	TTG	L	L	33 kDa protein
3	27099	T	A	2845	1	NA	NA	NA	NA	NA	NA	NA	NA
3	28724	C	A	3935	1	fwd	E3	62	CCA	CAA	P	Q	7 kDa protein
3	29067	T	C	3861	1	fwd	E3	114	TGG	CGG	W	R	18.5 kDa protein
3	30206	C	T	3661	1	fwd	E3	51	GCC	GTC	A	V	14.6 kDa protein
3	30367	G	T	3515	1	fwd	E3	105	GGC	TGC	G	C	14.6 kDa protein
3	30521	G	A	3909	1	fwd	E3	26	GCC	ACC	A	T	14.7 kDa protein
3	31304	C	1 base insertion (A)	3186	2	fwd	L5	90	-	-	-	-	fiber protein
3	31504	T	C	2039	1	fwd	L5	157	CTA	CCA	L	P	fiber protein
3	31546	G	A	2585	1	fwd	L5	171	AGT	AAT	S	N	fiber protein
3	32110	C	1 base insertion (A)	4276	1	fwd	L5	359	-	-	-	-	fiber protein
3	32782	G	A	4103	1	NA	NA	NA	NA	NA	NA	NA	NA
3	33487	C	T	3140	1	rev	E4	195	GGC	GAC	G	D	34 kDa protein
3	33565	A	G	2861	5	rev	E4	169	ATG	ACG	M	T	34 kDa protein
3	34237	G	A	3172	1	rev	E4	33	ATC	ATT	I	I	13.3 kDa protein
3	34336	G	1 base insertion (T)	1440	8	NA	NA	NA	-	-	-	-	NA
3	34336	G	1 base deletion (T)	1440	1	NA	NA	NA	-	-	-	-	NA
3	34476	T	C	3410	1	rev	E4	74	GAA	GGA	E	G	E4 11 kDa protein
3	34655	C	T	3823	1	rev	E4	14	GAG	GAA	E	E	7.2 kDa protein
3	35122	C	1 base insertion (A)	3692	1	NA	NA	NA	-	-	-	-	NA
3	35461	G	A	2875	2	rev	E4	20	GGC	AGC	G	S	E4 protein 14.3 kDa protein
3	35538	T	1 base insertion (A)	1935	1	NA	NA	NA	-	-	-	-	NA
3	35555	T	1 base insertion (A)	1739	1	NA	NA	NA	-	-	-	-	NA
