# Supplementary material for: Genome-Wide Estimation of the Spontaneous Mutation Rate of Human Adenovirus 5 by High-Fidelity Deep Sequencing
Source: PLoS Pathog. 2016 Nov 8;12(11):e1006013. doi: 10.1371/journal.ppat.1006013 (PMC5100877; doi:10.1371/journal.ppat.1006013)
Supplement: S2 Table — The mutation count, number of bases read, and mutation frequency is shown for each of the biological replicates (R1, R2, R3) and the control plasmid for minimum family size 1, 2 (value used here), and 3 (default value). (XLSX) [file ppat.1006013.s002.xlsx]

## Sheet: Sheet1
Line	Minimum_family_size	Bases_read	Mutation_count	Mutation_frequency
Control plasmid	1	27548258	67	2.4321e-06
Control plasmid	2	20965794	3	1.4309e-07
Control plasmid	3	21187413	3	1.41594e-07
R1	1	163220804	381	2.33426e-06
R1	2	92969248	68	7.31425e-07
R1	3	39703526	32	8.05974e-07
R2	1	187911106	350	1.86258e-06
R2	2	115552075	78	6.7502e-07
R2	3	53324386	41	7.68879e-07
R3	1	199123078	349	1.75268e-06
R3	2	123433607	62	5.02294e-07
R3	3	57683565	28	4.85407e-07
