# Supplementary material for: Genome-Wide Estimation of the Spontaneous Mutation Rate of Human Adenovirus 5 by High-Fidelity Deep Sequencing
Source: PLoS Pathog. 2016 Nov 8;12(11):e1006013. doi: 10.1371/journal.ppat.1006013 (PMC5100877; doi:10.1371/journal.ppat.1006013)
Supplement: S3 Table — (XLSX) [file ppat.1006013.s003.xlsx]

## Sheet: Hoja1
Mutant_site_checked	Primer_orientation	Primer_name	Tm	Lenght	Sequence
191	F	191_F	65	20	5'- GGG CGG GTG ACG TAG TAG TG-3'
191	R	191_R	56	20	5'- TTG TCA CTT CCT GTG TAC AC-3'
191	R	191_R_MUT	54	20	5'- TTG TCA CTT CCT GTG TAC AT-3'
7295	F	7295_F	58	20	5'- CAA ACT CTT CGC GGT CTT TC- 3'
7295	R	7295_R	60	20	5'- GTC ATG GTC AGG GAC ACC TT -3'
7295	R	7295_R_MUT	63	20	5'- GTC ATG GTC AGG GAC ACC TC -3'
9417	F	7295_F	58	20	5' -TAG AAG TCC ACG GCG AGG TT- 3'
9417	R	9417_R	71	20	5'- GCC GTG TCC CCC CTC CCC CA - 3'
9417	R	9417_R_MUT	73	20	5'- GCC GTG TCC CCC CTC CCC CC - 3'
33565	F	33565_F	60	20	5'- TAA CTG CAG CAC AGC ACC AC- 3'
33565	R	33565_R	54	20	5'- GAG GTG GTG AAT TAC AAC AT- 3'
33565	R	33565_R_MUT	56	20	5'- GAG GTG GTG AAT TAC AAC AC- 3'
