# Supplementary material for: Genome-Wide Estimation of the Spontaneous Mutation Rate of Human Adenovirus 5 by High-Fidelity Deep Sequencing
Source: PLoS Pathog. 2016 Nov 8;12(11):e1006013. doi: 10.1371/journal.ppat.1006013 (PMC5100877; doi:10.1371/journal.ppat.1006013)
Supplement: S1 Dataset — (XLSX) [file ppat.1006013.s006.xlsx]

## Sheet: Hoja1
Alignment	Gene	Name	Accession
1	E1A_32 KDA	Human_adenovirus_type_5_strain_NHRC_Ad5FS_7151_complete_genome	AY601635.1
		Human_adenovirus_C_strain_human/USA/Pitts_00149/1990/5P5H5F5F268310_complete_genome	KF429754.1
		Human_adenovirus_C_serotype_5_complete_genome	AY339865.1
		Human_adenovirus_type_5_E1A_protein_gene_complete_cds	AY147066.1
		Adenovirus_type_5_left_32_of_the_genome_(coordinates_0_to_32.39_as_measured_by_ad2)	X02996.1
		Mastadenovirus_h5_gene_complete_genome	M73260.1
		Human_adenovirus_6_DNA_nearly_complete_genome_strain:_1040502	LC068718.1
		Human_adenovirus_6_DNA_nearly_complete_genome_strain:_1040264	LC068717.1
		Human_adenovirus_6_DNA_nearly_complete_genome_strain:_1030787	LC068716.1
		Human_adenovirus_6_DNA_nearly_complete_genome_strain:_940162	LC068715.1
		Human_adenovirus_6_DNA_nearly_complete_genome_strain:_930113	LC068714.1
		Human_adenovirus_6_DNA_nearly_complete_genome_strain:_870550	LC068713.1
		Human_adenovirus_6_DNA_nearly_complete_genome_strain:_870550	LC068712.1
		Human_mastadenovirus_C_isolate_VIROAF12_partial_genome	KM190941.1
		Human_adenovirus_C_strain_DD28_complete_genome	KF951595.1
		Human_adenovirus_C_strain_human/USA/Pitts_00109/1992/2P2H2F2_complete_genome	KF268310.1
		Human_adenovirus_C_strain_human/USA/UFL_Adv2/2004/2P2H2F2_complete_genome	KF268130.1
		Human_adenovirus_C_strain_human/USA/VT13862/2004/1P1H1F1_complete_genome	JX173086.1
		Human_adenovirus_C_strain_human/USA/VT2612/2003/1P1H1F1_complete_genome	JX173085.1
		Human_adenovirus_C_strain_human/ARG/A15932/2002/2P2H2F2_complete_genome	JX173079.1
		Human_adenovirus_C_strain_human/ARG/A15812/2000/1P1H1F1_complete_genome	JX173078.1
		Human_adenovirus_C_strain_human/ARG/A8649/2005/2P2H2F2_complete_genome	JX173077.1
		Human_adenovirus_C_strain_human/USA/ak31_AdV6/2007/6P6H6F6_complete_genome	JX423389.1
		Human_adenovirus_6_isolate_Tonsil_99_complete_genome	HQ413315.1
		Human_adenovirus_C_strain_human/RUS/16700/2001/57P1H57F6_complete_genome	HQ003817.1
		Human_adenovirus_6_strain_Tonsil_99_prototype_complete_genome	FJ349096.1
		Adenovirus_type_2_complete_genome	J01917.1
		Human_adenovirus_6_DNA_nearly_complete_genome_strain:_1050158	LC068720.1
		Human_adenovirus_6_DNA_nearly_complete_genome_strain:_1050156	LC068719.1
		Human_mastadenovirus_C_strain_CBJ113_complete_genome	KR699642.1
		Human_adenovirus_C_strain_human/USA/VT2672/2003/1P1H1F1_complete_genome	JX173083.1
		Human_adenovirus_C_strain_human/USA/VT384/2003/1P1H1F1_complete_genome	JX173082.1
		Human_adenovirus_C_strain_human/EGY/E53/2001/2P2H2F2_complete_genome	JX173081.1
		Human_adenovirus_C_strain_human/EGY/E13/2001/1P1H1F1_complete_genome	JX173080.1
		Human_adenovirus_type_6_E1A_13S_protein_gene_complete_cds	AY490818.1
		Human_adenovirus_type_1_E1A_13S_protein_gene_complete_cds	AY490817.1
		Human_adenovirus_type_1_subgroup_C_complete_genome	AF534906.1
		Human_adenovirus_C_strain_human/USA/UFL_Adv5/2008/5P2/H5/F5_complete_genome	KF268199.1
		Human_adenovirus_C_strain_human/USA/UFL_Adv6/2005/6P6H6F6_complete_genome	KF268129.1
		Human_adenovirus_C_strain_human/USA/VT5544/2003/2P2H2F2_complete_genome	JX173084.1
2	E1B_32 Large protein	gene_E1B_protein_large_T_antigen_protein_id_AAW65496.1_location_2019..3509	AY601635.1
		Human_adenovirus_C_strain_human/USA/Pitts_00149/1990/5P5H5F5F268310_complete_genome	KF429754.1
		Human_adenovirus_C_strain_human/USA/CL_42/1988/5P5H5F5_complete_genome	KF268127.1
		Synthetic_construct_Delta24_E1A_(E1a_del919-942)_pIX-RGD_(pIXFlag45AngstromRGD4C)_and_Fiber-RGD_(Fiber-RGD4C)_genes_complete_cds	JF745946.1
		Human_adenovirus_C_serotype_5_complete_genome	AY339865.1
		Mastadenovirus_h5_gene_complete_genome	M73260.1
		Human_adenovirus_C_strain_human/USA/VT5544/2003/2P2H2F2_complete_genome	JX173084.1
		Human_adenovirus_C_strain_human/USA/UFL_Adv5/2008/5P2/H5/F5_complete_genome	KF268199.1
		Human_adenovirus_C_strain_human/ARG/A15932/2002/2P2H2F2_complete_genome	JX173079.1
		Human_adenovirus_6_DNA_nearly_complete_genome_strain:_1050158	LC068720.1
		Human_adenovirus_6_DNA_nearly_complete_genome_strain:_1050156	LC068719.1
		Human_adenovirus_6_DNA_nearly_complete_genome_strain:_1040502	LC068718.1
		Human_adenovirus_6_DNA_nearly_complete_genome_strain:_1030787	LC068716.1
		Human_adenovirus_6_DNA_nearly_complete_genome_strain:_940162	LC068715.1
		Human_adenovirus_6_DNA_nearly_complete_genome_strain:_930113	LC068714.1
		Human_adenovirus_6_DNA_nearly_complete_genome_strain:_870550	LC068712.1
		Human_adenovirus_C_strain_human/EGY/E13/2001/1P1H1F1_complete_genome	JX173080.1
		Adenovirus_type_2_complete_genome	J01917.1
		Human_adenovirus_6_DNA_nearly_complete_genome_strain:_1040264	LC068717.1
		Human_adenovirus_6_DNA_nearly_complete_genome_strain:_870550	LC068713.1
		Human_mastadenovirus_C_strain_CBJ113_complete_genome	KR699642.1
		Human_adenovirus_C_strain_DD28_complete_genome	KF951595.1
		Human_adenovirus_C_strain_human/USA/Pitts_00109/1992/2P2H2F2_complete_genome	KF268310.1
		Human_adenovirus_C_strain_human/USA/UFL_Adv2/2004/2P2H2F2_complete_genome	KF268130.1
		Human_adenovirus_C_strain_human/ARG/A8649/2005/2P2H2F2_complete_genome	JX173077.1
		Human_adenovirus_6_strain_Tonsil_99_prototype_complete_genome	FJ349096.1
		Human_adenovirus_6_isolate_Tonsil_99_complete_genome	HQ413315.1
		Human_adenovirus_C_strain_human/USA/VT13862/2004/1P1H1F1_complete_genome	JX173086.1
		Human_adenovirus_C_strain_human/USA/ak31_AdV6/2007/6P6H6F6_complete_genome	JX423389.1
		Human_adenovirus_C_strain_human/USA/VT2612/2003/1P1H1F1_complete_genome	JX173085.1
		Human_adenovirus_C_strain_human/USA/VT2672/2003/1P1H1F1_complete_genome	JX173083.1
		Human_adenovirus_C_strain_human/ARG/A15812/2000/1P1H1F1_complete_genome	JX173078.1
		Human_adenovirus_C_strain_human/RUS/16700/2001/57P1H57F6_complete_genome	HQ003817.1
		Human_adenovirus_type_1_subgroup_C_complete_genome	AF534906.1
		Human_adenovirus_C_strain_human/EGY/E53/2001/2P2H2F2_complete_genome	JX173081.1
		Human_adenovirus_C_strain_human/USA/UFL_Adv6/2005/6P6H6F6_complete_genome	KF268129.1
		Human_adenovirus_C_strain_human/USA/VT384/2003/1P1H1F1_complete_genome	JX173082.1
3	Hexonassociated_Protein_IX	gene_IX_protein_hexonassociated_protein_IX_protein_id_AAW65497.1_location_3609..4031	AY601635.1
		Human_adenovirus_C_strain_human/USA/CL_42/1988/5P5H5F5_complete_genome	KF268127.1
		Adenoviral_vector_pAdSh.SR(alpha).lacZ(Delta)CpG_complete_sequence	KC010429.1
		Recombination_vector_pAdHTS_complete_sequence	JN387044.1
		Shuttle_vector_pSC-R1LambdaR2_complete_sequence	JN128952.1
		Cloning_vector_pdeltaE1sp1A(CMV-GFP)_complete_sequence	AF288620.1
		Expression_vector_pAdEasy-1_complete_sequence	AY370909.2
		Human_adenovirus_C_serotype_5_complete_genome	AY339865.1
		Adenoviral_vector_Ad-SAR1-x/ASX_complete_sequence	AY131236.1
		Human_adenovirus_type_5_strain_NHRC_Ad5FS_7151_complete_genome	AY601635.1
		Adenoviral_expression_vector_Ad-hiNOS_complete_sequence	AY046510.1
		EGFP_expression_vector_Ad-EGFP_complete_sequence	AF323988.1
		Shuttle_vector_pBHad-CMV_complete_sequence	AF326321.1
		Shuttle_vector_pBHad-TRE_complete_sequence	AF326320.1
		Shuttle_vector_pBHad_complete_sequence	AF326319.1
		AdEasy_vector_pShuttle_complete_sequence	AF334399.1
		Adenovirus_type_5_left_32_of_the_genome_(coordinates_0_to_32.39_as_measured_by_ad2)	X02996.1
		Mastadenovirus_h5_gene_complete_genome	M73260.1
		Human_adenovirus_6_DNA_nearly_complete_genome_strain:_1050158	LC068720.1
		Human_adenovirus_6_DNA_nearly_complete_genome_strain:_1050156	LC068719.1
		Human_adenovirus_6_DNA_nearly_complete_genome_strain:_1040502	LC068718.1
		Human_adenovirus_6_DNA_nearly_complete_genome_strain:_1040264	LC068717.1
		Human_adenovirus_6_DNA_nearly_complete_genome_strain:_1030787	LC068716.1
		Human_adenovirus_6_DNA_nearly_complete_genome_strain:_870550	LC068713.1
		Human_adenovirus_6_DNA_nearly_complete_genome_strain:_870550	LC068712.1
		Human_mastadenovirus_C_strain_CBJ113_complete_genome	KR699642.1
		Human_mastadenovirus_C_isolate_VIROAF12_partial_genome	KM190941.1
		Human_adenovirus_C_strain_DD28_complete_genome	KF951595.1
		Human_adenovirus_C_strain_human/USA/Pitts_00109/1992/2P2H2F2_complete_genome	KF268310.1
		Human_adenovirus_C_strain_human/USA/UFL_Adv2/2004/2P2H2F2_complete_genome	KF268130.1
		Human_adenovirus_C_strain_human/EGY/E53/2001/2P2H2F2_complete_genome	JX173081.1
		Human_adenovirus_C_strain_human/EGY/E13/2001/1P1H1F1_complete_genome	JX173080.1
		Human_adenovirus_C_strain_human/ARG/A8649/2005/2P2H2F2_complete_genome	JX173077.1
		Human_adenovirus_6_isolate_Tonsil_99_complete_genome	HQ413315.1
		Human_adenovirus_C_strain_human/RUS/16700/2001/57P1H57F6_complete_genome	HQ003817.1
		Human_adenovirus_6_strain_Tonsil_99_prototype_complete_genome	FJ349096.1
		Human_adenovirus_2_pIX_(pIX)_and_pIVa2_(pIVa2)_genes_complete_cds	EU128936.1
		Human_adenovirus_type_1_subgroup_C_complete_genome	AF534906.1
		Human_adenovirus_type_6_polypeptide_IX_gene_complete_cds	AY675302.1
		Adenovirus_type_2_complete_genome	J01917.1
		Human_adenovirus_6_DNA_nearly_complete_genome_strain:_940162	LC068715.1
		Human_adenovirus_6_DNA_nearly_complete_genome_strain:_930113	LC068714.1
		Human_adenovirus_C_strain_human/USA/UFL_Adv5/2008/5P2/H5/F5_complete_genome	KF268199.1
		Human_adenovirus_C_strain_human/USA/VT13862/2004/1P1H1F1_complete_genome	JX173086.1
		Human_adenovirus_C_strain_human/USA/VT2612/2003/1P1H1F1_complete_genome	JX173085.1
		Human_adenovirus_C_strain_human/USA/VT2672/2003/1P1H1F1_complete_genome	JX173083.1
		Human_adenovirus_C_strain_human/ARG/A15932/2002/2P2H2F2_complete_genome	JX173079.1
		Human_adenovirus_C_strain_human/USA/UFL_Adv6/2005/6P6H6F6_complete_genome	KF268129.1
		Human_adenovirus_C_strain_human/USA/VT384/2003/1P1H1F1_complete_genome	JX173082.1
		Human_adenovirus_C_strain_human/ARG/A15812/2000/1P1H1F1_complete_genome	JX173078.1
		Human_adenovirus_C_strain_human/USA/ak31_AdV6/2007/6P6H6F6_complete_genome	JX423389.1
		Human_adenovirus_C_strain_human/USA/VT5544/2003/2P2H2F2_complete_genome	JX173084.1
4	Maturation_Protein_IVa2	gene_IVa2_protein_maturation_protein_IVa2_protein_id_AAW65498.1_location_complement(join(4091..54275706..5718))	AY601635.1
		Human_adenovirus_C_strain_human/USA/Pitts_00149/1990/5P5H5F5F268310_complete_genome	KF429754.1
		Human_adenovirus_C_strain_human/USA/CL_42/1988/5P5H5F5_complete_genome	KF268127.1
		Recombination_vector_pAdHTS_complete_sequence	JN387044.1
		Synthetic_construct_Delta24_E1A_(E1a_del919-942)_pIX-RGD_(pIXFlag45AngstromRGD4C)_and_Fiber-RGD_(Fiber-RGD4C)_genes_complete_cds	JF745946.1
		Expression_vector_pAdEasy-1_complete_sequence	AY370909.2
		Human_adenovirus_C_serotype_5_complete_genome	AY339865.1
		Adenoviral_vector_pAdSh.SR(alpha).lacZ(Delta)CpG_complete_sequence	KC010429.1
		Shuttle_vector_pSC-R1LambdaR2_complete_sequence	JN128952.1
		Cloning_vector_pdeltaE1sp1A(CMV-GFP)_complete_sequence	AF288620.1
		Adenoviral_vector_Ad-SAR1-x/ASX_complete_sequence	AY131236.1
		Adenoviral_expression_vector_Ad-hiNOS_complete_sequence	AY046510.1
		EGFP_expression_vector_Ad-EGFP_complete_sequence	AF323988.1
		AdEasy_vector_pShuttle_complete_sequence	AF334399.1
		Adenovirus_type_5_left_32_of_the_genome_(coordinates_0_to_32.39_as_measured_by_ad2)	X02996.1
		Mastadenovirus_h5_gene_complete_genome	M73260.1
		Shuttle_vector_pBHad-TRE_complete_sequence	AF326320.1
		Shuttle_vector_pBHad_complete_sequence	AF326319.1
		Human_mastadenovirus_C_isolate_VIROAF12_partial_genome	KM190941.1
		Human_adenovirus_6_DNA_nearly_complete_genome_strain:_870550	LC068713.1
		Human_adenovirus_C_strain_human/USA/UFL_Adv2/2004/2P2H2F2_complete_genome	KF268130.1
		Human_adenovirus_2_pIX_(pIX)_and_pIVa2_(pIVa2)_genes_complete_cds	EU128936.1
		Human_adenovirus_6_DNA_nearly_complete_genome_strain:_1050158	LC068720.1
		Human_adenovirus_6_DNA_nearly_complete_genome_strain:_1050156	LC068719.1
		Human_adenovirus_6_DNA_nearly_complete_genome_strain:_1040264	LC068717.1
		Human_adenovirus_C_strain_DD28_complete_genome	KF951595.1
		Human_adenovirus_6_DNA_nearly_complete_genome_strain:_1040502	LC068718.1
		Human_adenovirus_6_DNA_nearly_complete_genome_strain:_1030787	LC068716.1
		Human_adenovirus_6_DNA_nearly_complete_genome_strain:_940162	LC068715.1
		Human_adenovirus_6_DNA_nearly_complete_genome_strain:_930113	LC068714.1
		Human_adenovirus_6_DNA_nearly_complete_genome_strain:_870550	LC068712.1
		Human_adenovirus_C_strain_human/USA/Pitts_00109/1992/2P2H2F2_complete_genome	KF268310.1
		Human_adenovirus_C_strain_human/ARG/A8649/2005/2P2H2F2_complete_genome	JX173077.1
		Human_adenovirus_6_isolate_Tonsil_99_complete_genome	HQ413315.1
		Human_adenovirus_6_strain_Tonsil_99_prototype_complete_genome	FJ349096.1
		Adenovirus_type_2_complete_genome	J01917.1
		Human_mastadenovirus_C_strain_CBJ113_complete_genome	KR699642.1
		Human_adenovirus_C_strain_human/USA/UFL_Adv5/2008/5P2/H5/F5_complete_genome	KF268199.1
		Human_adenovirus_C_strain_human/USA/VT5544/2003/2P2H2F2_complete_genome	JX173084.1
		Human_adenovirus_C_strain_human/USA/ak31_AdV6/2007/6P6H6F6_complete_genome	JX423389.1
		Human_adenovirus_C_strain_human/USA/UFL_Adv6/2005/6P6H6F6_complete_genome	KF268129.1
		Human_adenovirus_C_strain_human/USA/VT13862/2004/1P1H1F1_complete_genome	JX173086.1
		Human_adenovirus_C_strain_human/USA/VT2612/2003/1P1H1F1_complete_genome	JX173085.1
		Human_adenovirus_C_strain_human/USA/VT2672/2003/1P1H1F1_complete_genome	JX173083.1
		Human_adenovirus_C_strain_human/EGY/E53/2001/2P2H2F2_complete_genome	JX173081.1
		Human_adenovirus_C_strain_human/USA/VT384/2003/1P1H1F1_complete_genome	JX173082.1
		Human_adenovirus_C_strain_human/EGY/E13/2001/1P1H1F1_complete_genome	JX173080.1
		Human_adenovirus_C_strain_human/ARG/A15812/2000/1P1H1F1_complete_genome	JX173078.1
		Human_adenovirus_type_1_subgroup_C_complete_genome	AF534906.1
		Human_adenovirus_C_strain_human/RUS/16700/2001/57P1H57F6_complete_genome	HQ003817.1
		Human_adenovirus_C_strain_human/ARG/A15932/2002/2P2H2F2_complete_genome	JX173079.1
5	E2B_DNA polymerase	gene_E2B_protein_DNA_polymerase_protein_id_AAW65499.1_location_complement(join(5197..878412566..12574))	AY601635.1
		Human_adenovirus_C_strain_human/USA/Pitts_00149/1990/5P5H5F5F268310_complete_genome	KF429754.1
		Human_adenovirus_C_strain_human/USA/CL_42/1988/5P5H5F5_complete_genome	KF268127.1
		Human_adenovirus_C_serotype_5_complete_genome	AY339865.1
		Mastadenovirus_h5_gene_complete_genome	M73260.1
		Human_adenovirus_6_DNA_nearly_complete_genome_strain:_1050158	LC068720.1
		Human_adenovirus_6_DNA_nearly_complete_genome_strain:_1050156	LC068719.1
		Human_adenovirus_6_DNA_nearly_complete_genome_strain:_1040264	LC068717.1
		Human_adenovirus_C_strain_DD28_complete_genome	KF951595.1
		Human_adenovirus_6_isolate_Tonsil_99_complete_genome	HQ413315.1
		Human_adenovirus_6_strain_Tonsil_99_prototype_complete_genome	FJ349096.1
		Human_adenovirus_6_DNA_nearly_complete_genome_strain:_870550	LC068712.1
		Human_mastadenovirus_C_strain_CBJ113_complete_genome	KR699642.1
		Human_adenovirus_C_strain_human/USA/UFL_Adv2/2004/2P2H2F2_complete_genome	KF268130.1
		Human_adenovirus_6_DNA_nearly_complete_genome_strain:_1030787	LC068716.1
		Human_adenovirus_6_DNA_nearly_complete_genome_strain:_940162	LC068715.1
		Human_adenovirus_6_DNA_nearly_complete_genome_strain:_930113	LC068714.1
		Human_adenovirus_6_DNA_nearly_complete_genome_strain:_870550	LC068713.1
		Human_adenovirus_C_strain_human/USA/Pitts_00109/1992/2P2H2F2_complete_genome	KF268310.1
		Human_adenovirus_6_DNA_nearly_complete_genome_strain:_1040502	LC068718.1
		Human_adenovirus_C_strain_human/ARG/A8649/2005/2P2H2F2_complete_genome	JX173077.1
		Human_adenovirus_C_strain_human/USA/VT5544/2003/2P2H2F2_complete_genome	JX173084.1
		Human_adenovirus_C_strain_human/USA/VT2672/2003/1P1H1F1_complete_genome	JX173083.1
		Adenovirus_type_2_complete_genome	J01917.1
		Human_adenovirus_C_strain_human/USA/VT13862/2004/1P1H1F1_complete_genome	JX173086.1
		Human_adenovirus_C_strain_human/EGY/E13/2001/1P1H1F1_complete_genome	JX173080.1
		Human_adenovirus_C_strain_human/USA/VT2612/2003/1P1H1F1_complete_genome	JX173085.1
		Human_adenovirus_C_strain_human/ARG/A15812/2000/1P1H1F1_complete_genome	JX173078.1
		Human_adenovirus_C_strain_human/ARG/A15932/2002/2P2H2F2_complete_genome	JX173079.1
		Human_adenovirus_C_strain_human/USA/UFL_Adv5/2008/5P2/H5/F5_complete_genome	KF268199.1
		Human_adenovirus_C_strain_human/RUS/16700/2001/57P1H57F6_complete_genome	HQ003817.1
		Human_adenovirus_C_strain_human/EGY/E53/2001/2P2H2F2_complete_genome	JX173081.1
		Human_adenovirus_C_strain_human/USA/VT384/2003/1P1H1F1_complete_genome	JX173082.1
		Human_adenovirus_type_1_subgroup_C_complete_genome	AF534906.1
		Human_adenovirus_C_strain_human/USA/ak31_AdV6/2007/6P6H6F6_complete_genome	JX423389.1
		Human_adenovirus_C_strain_human/USA/UFL_Adv6/2005/6P6H6F6_complete_genome	KF268129.1
6	E2B_Terminal precursor	gene_E2B_protein_terminal_protein_precursor_protein_id_AAW65504.1_location_complement(join(8583..1058912566..12574))	AY601635.1
		Human_adenovirus_C_strain_human/USA/Pitts_00149/1990/5P5H5F5F268310_complete_genome	KF429754.1
		Human_adenovirus_C_strain_human/USA/CL_42/1988/5P5H5F5_complete_genome	KF268127.1
		Recombination_vector_pAdHTS_complete_sequence	JN387044.1
		Synthetic_construct_Delta24_E1A_(E1a_del919-942)_pIX-RGD_(pIXFlag45AngstromRGD4C)_and_Fiber-RGD_(Fiber-RGD4C)_genes_complete_cds	JF745946.1
		Expression_vector_pAdEasy-1_complete_sequence	AY370909.2
		Human_adenovirus_C_serotype_5_complete_genome	AY339865.1
		Adenoviral_expression_vector_Ad-hiNOS_complete_sequence	AY046510.1
		EGFP_expression_vector_Ad-EGFP_complete_sequence	AF323988.1
		Adenovirus_type_5_left_32_of_the_genome_(coordinates_0_to_32.39_as_measured_by_ad2)	X02996.1
		Mastadenovirus_h5_gene_complete_genome	M73260.1
		Human_adenovirus_C_strain_human/USA/Pitts_00109/1992/2P2H2F2_complete_genome	KF268310.1
		Human_adenovirus_6_isolate_Tonsil_99_complete_genome	HQ413315.1
		Human_adenovirus_6_strain_Tonsil_99_prototype_complete_genome	FJ349096.1
		Human_adenovirus_C_strain_human/USA/VT13862/2004/1P1H1F1_complete_genome	JX173086.1
		Human_adenovirus_C_strain_human/USA/VT2672/2003/1P1H1F1_complete_genome	JX173083.1
		Human_adenovirus_C_strain_human/ARG/A8649/2005/2P2H2F2_complete_genome	JX173077.1
		Human_adenovirus_C_strain_human/USA/VT2612/2003/1P1H1F1_complete_genome	JX173085.1
		Human_adenovirus_C_strain_human/ARG/A15932/2002/2P2H2F2_complete_genome	JX173079.1
		Human_adenovirus_6_DNA_nearly_complete_genome_strain:_870550	LC068713.1
		Human_adenovirus_C_strain_human/USA/UFL_Adv2/2004/2P2H2F2_complete_genome	KF268130.1
		Human_adenovirus_C_strain_human/ARG/A15812/2000/1P1H1F1_complete_genome	JX173078.1
		Human_adenovirus_6_DNA_nearly_complete_genome_strain:_1050158	LC068720.1
		Human_adenovirus_6_DNA_nearly_complete_genome_strain:_1050156	LC068719.1
		Human_adenovirus_C_strain_DD28_complete_genome	KF951595.1
		Human_adenovirus_C_strain_human/RUS/16700/2001/57P1H57F6_complete_genome	HQ003817.1
		Human_adenovirus_6_DNA_nearly_complete_genome_strain:_940162	LC068715.1
		Human_adenovirus_6_DNA_nearly_complete_genome_strain:_930113	LC068714.1
		Human_adenovirus_6_DNA_nearly_complete_genome_strain:_870550	LC068712.1
		Human_adenovirus_C_strain_human/EGY/E13/2001/1P1H1F1_complete_genome	JX173080.1
		Human_mastadenovirus_C_strain_CBJ113_complete_genome	KR699642.1
		Human_adenovirus_C_strain_human/USA/VT5544/2003/2P2H2F2_complete_genome	JX173084.1
		Human_adenovirus_type_1_subgroup_C_complete_genome	AF534906.1
		Adenovirus_type_2_complete_genome	J01917.1
		Human_adenovirus_C_strain_human/USA/UFL_Adv5/2008/5P2/H5/F5_complete_genome	KF268199.1
		Human_adenovirus_6_DNA_nearly_complete_genome_strain:_1030787	LC068716.1
		Human_adenovirus_C_strain_human/USA/VT384/2003/1P1H1F1_complete_genome	JX173082.1
		Human_mastadenovirus_C_isolate_VIROAF12_partial_genome	KM190941.1
		Human_adenovirus_C_strain_human/EGY/E53/2001/2P2H2F2_complete_genome	JX173081.1
		Human_adenovirus_C_strain_human/USA/UFL_Adv6/2005/6P6H6F6_complete_genome	KF268129.1
7	E2B_12Kda	gene_E2B_protein_hypothetical_12.7_kDa_protein_protein_id_AAW65506.1_location_complement(10754..11119)	AY601635.1
		Human_adenovirus_C_strain_human/USA/Pitts_00149/1990/5P5H5F5F268310_complete_genome	KF429754.1
		Human_adenovirus_C_strain_human/USA/CL_42/1988/5P5H5F5_complete_genome	KF268127.1
		Recombination_vector_pAdHTS_complete_sequence	JN387044.1
		Synthetic_construct_Delta24_E1A_(E1a_del919-942)_pIX-RGD_(pIXFlag45AngstromRGD4C)_and_Fiber-RGD_(Fiber-RGD4C)_genes_complete_cds	JF745946.1
		Expression_vector_pAdEasy-1_complete_sequence	AY370909.2
		Human_adenovirus_C_serotype_5_complete_genome	AY339865.1
		Human_adenovirus_type_5_strain_NHRC_Ad5FS_7151_complete_genome	AY601635.1
		Adenoviral_expression_vector_Ad-hiNOS_complete_sequence	AY046510.1
		EGFP_expression_vector_Ad-EGFP_complete_sequence	AF323988.1
		Adenovirus_type_5_left_32_of_the_genome_(coordinates_0_to_32.39_as_measured_by_ad2)	X02996.1
		Mastadenovirus_h5_gene_complete_genome	M73260.1
		Human_adenovirus_6_DNA_nearly_complete_genome_strain:_940162	LC068715.1
		Human_adenovirus_6_DNA_nearly_complete_genome_strain:_930113	LC068714.1
		Human_adenovirus_6_DNA_nearly_complete_genome_strain:_870550	LC068713.1
		Human_adenovirus_6_DNA_nearly_complete_genome_strain:_870550	LC068712.1
		Human_mastadenovirus_C_strain_CBJ113_complete_genome	KR699642.1
		Human_adenovirus_C_strain_DD28_complete_genome	KF951595.1
		Human_adenovirus_C_strain_human/USA/Pitts_00109/1992/2P2H2F2_complete_genome	KF268310.1
		Human_adenovirus_C_strain_human/USA/VT13862/2004/1P1H1F1_complete_genome	JX173086.1
		Human_adenovirus_C_strain_human/USA/VT2612/2003/1P1H1F1_complete_genome	JX173085.1
		Human_adenovirus_C_strain_human/USA/VT2672/2003/1P1H1F1_complete_genome	JX173083.1
		Human_adenovirus_C_strain_human/EGY/E53/2001/2P2H2F2_complete_genome	JX173081.1
		Human_adenovirus_C_strain_human/ARG/A15932/2002/2P2H2F2_complete_genome	JX173079.1
		Human_adenovirus_C_strain_human/ARG/A15812/2000/1P1H1F1_complete_genome	JX173078.1
		Human_adenovirus_C_strain_human/ARG/A8649/2005/2P2H2F2_complete_genome	JX173077.1
		Human_adenovirus_C_strain_human/USA/ak31_AdV6/2007/6P6H6F6_complete_genome	JX423389.1
		Human_adenovirus_C_strain_human/RUS/16700/2001/57P1H57F6_complete_genome	HQ003817.1
		Human_adenovirus_6_DNA_nearly_complete_genome_strain:_1050158	LC068720.1
		Human_adenovirus_6_DNA_nearly_complete_genome_strain:_1050156	LC068719.1
		Human_adenovirus_6_DNA_nearly_complete_genome_strain:_1040502	LC068718.1	JX173084.1	:10735-11101_Human_adenovirus_C_strain_human/USA/VT5544/2003/2P2H2F2_complete_genome
		Human_adenovirus_6_DNA_nearly_complete_genome_strain:_1040264	LC068717.1
		Human_adenovirus_C_strain_human/USA/VT5544/2003/2P2H2F2_complete_genome	JX173084.1
		Human_adenovirus_6_isolate_Tonsil_99_complete_genome	HQ413315.1
		Human_adenovirus_type_1_subgroup_C_complete_genome	AF534906.1
		Cloning_vector_pAdVantageTM_complete_sequence	U47294.2
		Adenovirus_type_2_complete_genome	J01917.1
		Human_adenovirus_C_strain_human/EGY/E13/2001/1P1H1F1_complete_genome	JX173080.1
		Human_mastadenovirus_C_isolate_VIROAF12_partial_genome	KM190941.1
		Human_adenovirus_C_strain_human/USA/UFL_Adv5/2008/5P2/H5/F5_complete_genome	KF268199.1
		Human_adenovirus_C_strain_human/USA/VT384/2003/1P1H1F1_complete_genome	JX173082.1
		Human_adenovirus_6_strain_Tonsil_99_prototype_complete_genome	FJ349096.1
		Human_adenovirus_C_strain_human/USA/UFL_Adv2/2004/2P2H2F2_complete_genome	KF268130.1
		Human_adenovirus_6_DNA_nearly_complete_genome_strain:_1030787	LC068716.1
		Human_adenovirus_C_strain_human/USA/UFL_Adv6/2005/6P6H6F6_complete_genome	KF268129.1
8	L1_52Kda	Gene_L1_protein_52_kDa_protein_protein_id_AAW65507.1_location_11050..12297	AY601635.1
		Human_adenovirus_C_strain_human/USA/Pitts_00149/1990/5P5H5F5F268310_complete_genome	KF429754.1
		Human_adenovirus_C_strain_human/USA/CL_42/1988/5P5H5F5_complete_genome	KF268127.1
		Recombination_vector_pAdHTS_complete_sequence	JN387044.1
		Synthetic_construct_Delta24_E1A_(E1a_del919-942)_pIX-RGD_(pIXFlag45AngstromRGD4C)_and_Fiber-RGD_(Fiber-RGD4C)_genes_complete_cds	JF745946.1
		Expression_vector_pAdEasy-1_complete_sequence	AY370909.2
		Human_adenovirus_C_serotype_5_complete_genome	AY339865.1
		Human_adenovirus_type_5_strain_NHRC_Ad5FS_7151_complete_genome	AY601635.1
		Adenoviral_expression_vector_Ad-hiNOS_complete_sequence	AY046510.1
		EGFP_expression_vector_Ad-EGFP_complete_sequence	AF323988.1
		ADRCOMPGEN:11050-12297_Mastadenovirus_h5_gene_complete_genome	M73260.1
		Human_adenovirus_C_strain_human/USA/UFL_Adv5/2008/5P2/H5/F5_complete_genome	KF268199.1
		Human_adenovirus_C_strain_human/USA/Pitts_00109/1992/2P2H2F2_complete_genome	KF268310.1
		Human_adenovirus_C_strain_human/USA/VT2612/2003/1P1H1F1_complete_genome	JX173085.1
		Human_adenovirus_C_strain_human/USA/VT2672/2003/1P1H1F1_complete_genome	JX173083.1
		Adenovirus_type_2_complete_genome	J01917.1
		Human_adenovirus_6_DNA_nearly_complete_genome_strain:_1030787	LC068716.1
		Human_adenovirus_C_strain_human/USA/VT13862/2004/1P1H1F1_complete_genome	JX173086.1
		Human_adenovirus_C_strain_human/USA/VT5544/2003/2P2H2F2_complete_genome	JX173084.1
		Human_adenovirus_C_strain_human/ARG/A15932/2002/2P2H2F2_complete_genome	JX173079.1
		Human_adenovirus_C_strain_human/ARG/A8649/2005/2P2H2F2_complete_genome	JX173077.1
		Human_adenovirus_C_strain_human/USA/ak31_AdV6/2007/6P6H6F6_complete_genome	JX423389.1
		Human_adenovirus_6_DNA_nearly_complete_genome_strain:_1050158	LC068720.1
		Human_adenovirus_6_DNA_nearly_complete_genome_strain:_1050156	LC068719.1
		Human_adenovirus_6_DNA_nearly_complete_genome_strain:_1040502	LC068718.1
		Human_adenovirus_6_DNA_nearly_complete_genome_strain:_1040264	LC068717.1
		Human_adenovirus_6_DNA_nearly_complete_genome_strain:_870550	LC068713.1
		Human_adenovirus_6_DNA_nearly_complete_genome_strain:_870550	LC068712.1
		Human_adenovirus_C_strain_DD28_complete_genome	KF951595.1
		Human_adenovirus_6_isolate_Tonsil_99_complete_genome	HQ413315.1
		Human_adenovirus_6_strain_Tonsil_99_prototype_complete_genome	FJ349096.1
		Human_adenovirus_6_DNA_nearly_complete_genome_strain:_940162	LC068715.1
		Human_adenovirus_6_DNA_nearly_complete_genome_strain:_930113	LC068714.1
		Human_adenovirus_C_strain_human/USA/UFL_Adv2/2004/2P2H2F2_complete_genome	KF268130.1
		Human_adenovirus_C_strain_human/EGY/E13/2001/1P1H1F1_complete_genome	JX173080.1
		Human_adenovirus_C_strain_human/ARG/A15812/2000/1P1H1F1_complete_genome	JX173078.1
		Human_mastadenovirus_C_strain_CBJ113_complete_genome	KR699642.1
		Human_adenovirus_C_strain_human/USA/VT384/2003/1P1H1F1_complete_genome	JX173082.1
		Human_adenovirus_C_strain_human/RUS/16700/2001/57P1H57F6_complete_genome	HQ003817.1
		Human_adenovirus_type_1_subgroup_C_complete_genome	AF534906.1
		Human_mastadenovirus_C_isolate_VIROAF12_partial_genome	KM190941.1
		Human_adenovirus_C_strain_human/USA/UFL_Adv6/2005/6P6H6F6_complete_genome	KF268129.1
		Human_adenovirus_C_strain_human/EGY/E53/2001/2P2H2F2_complete_genome	JX173081.1
9	L1_IIIa	gene_L1_protein_protein_IIIa_precursor_protein_id_AAW65508.1_location_12318..14075	AY601635.1
		Human_adenovirus_C_strain_human/USA/Pitts_00149/1990/5P5H5F5F268310_complete_genome	KF429754.1
		Human_adenovirus_C_strain_human/USA/CL_42/1988/5P5H5F5_complete_genome	KF268127.1
		Human_adenovirus_C_serotype_5_complete_genome	AY339865.1
		Mastadenovirus_h5_gene_complete_genome	M73260.1
		Human_adenovirus_C_strain_human/USA/UFL_Adv5/2008/5P2/H5/F5_complete_genome	KF268199.1
		Human_adenovirus_C_strain_human/EGY/E13/2001/1P1H1F1_complete_genome	JX173080.1
		Human_adenovirus_C_strain_human/USA/Pitts_00109/1992/2P2H2F2_complete_genome	KF268310.1
		Human_adenovirus_C_strain_human/USA/VT13862/2004/1P1H1F1_complete_genome	JX173086.1
		Human_adenovirus_C_strain_human/USA/VT2612/2003/1P1H1F1_complete_genome	JX173085.1
		Human_adenovirus_C_strain_human/USA/VT2672/2003/1P1H1F1_complete_genome	JX173083.1
		Human_adenovirus_C_strain_human/ARG/A8649/2005/2P2H2F2_complete_genome	JX173077.1
		Human_mastadenovirus_C_strain_CBJ113_complete_genome	KR699642.1
		Human_adenovirus_C_strain_human/USA/UFL_Adv2/2004/2P2H2F2_complete_genome	KF268130.1
		Human_adenovirus_C_strain_human/USA/VT5544/2003/2P2H2F2_complete_genome	JX173084.1
		Human_adenovirus_C_strain_human/USA/VT384/2003/1P1H1F1_complete_genome	JX173082.1
		Adenovirus_type_2_complete_genome	J01917.1
		Human_adenovirus_C_strain_human/RUS/16700/2001/57P1H57F6_complete_genome	HQ003817.1
		Human_adenovirus_C_strain_human/ARG/A15932/2002/2P2H2F2_complete_genome	JX173079.1
		Human_adenovirus_C_strain_human/ARG/A15812/2000/1P1H1F1_complete_genome	JX173078.1
		Human_adenovirus_type_1_subgroup_C_complete_genome	AF534906.1
		Human_adenovirus_6_DNA_nearly_complete_genome_strain:_1040502	LC068718.1
		Human_adenovirus_6_DNA_nearly_complete_genome_strain:_1040264	LC068717.1
		Human_adenovirus_6_DNA_nearly_complete_genome_strain:_870550	LC068712.1
		Human_adenovirus_6_DNA_nearly_complete_genome_strain:_1030787	LC068716.1
		Human_adenovirus_C_strain_human/USA/ak31_AdV6/2007/6P6H6F6_complete_genome	JX423389.1
		Human_adenovirus_6_strain_Tonsil_99_prototype_complete_genome	FJ349096.1
		Human_adenovirus_6_DNA_nearly_complete_genome_strain:_870550	LC068713.1
		Human_adenovirus_6_DNA_nearly_complete_genome_strain:_1050156	LC068719.1
		Human_adenovirus_C_strain_DD28_complete_genome	KF951595.1
		Human_adenovirus_6_isolate_Tonsil_99_complete_genome	HQ413315.1
		Human_adenovirus_6_DNA_nearly_complete_genome_strain:_1050158	LC068720.1
		Human_adenovirus_6_DNA_nearly_complete_genome_strain:_930113	LC068714.1
		Human_adenovirus_6_DNA_nearly_complete_genome_strain:_940162	LC068715.1
		Human_adenovirus_C_strain_human/EGY/E53/2001/2P2H2F2_complete_genome	JX173081.1
		Human_adenovirus_C_strain_human/USA/UFL_Adv6/2005/6P6H6F6_complete_genome	KF268129.1
10	L2_Penton	gene_L2_protein_penton_protein_protein_id_AAW65509.1_location_14156..15871	AY601635.1
		Human_adenovirus_type_5_strain_NHRC_Ad5FS_7151_complete_genome	AY601635.1
		Human_adenovirus_C_strain_human/USA/Pitts_00149/1990/5P5H5F5F268310_complete_genome	KF429754.1
		Human_adenovirus_C_strain_human/USA/CL_42/1988/5P5H5F5_complete_genome	KF268127.1
		Expression_vector_pAdEasy-1_complete_sequence	AY370909.2
		Human_adenovirus_C_serotype_5_complete_genome	AY339865.1
		Mastadenovirus_h5_gene_complete_genome	M73260.1
		Human_adenovirus_C_strain_human/USA/Pitts_00109/1992/2P2H2F2_complete_genome	KF268310.1
		Human_adenovirus_C_strain_human/USA/UFL_Adv2/2004/2P2H2F2_complete_genome	KF268130.1
		Human_adenovirus_C_strain_human/ARG/A8649/2005/2P2H2F2_complete_genome	JX173077.1
		Human_adenovirus_2_pIIIa_(pIIIa)_penton_base_(PB)_ppVII_(ppVII)_pV_(pV)_pX-Mu_(11K)_and_ppVI_(ppVI)_genes_complete_cds	EU128937.1
		Adenovirus_type_2_complete_genome	J01917.1
		Human_adenovirus_C_strain_human/USA/UFL_Adv5/2008/5P2/H5/F5_complete_genome	KF268199.1
		Human_mastadenovirus_C_isolate_VIROAF12_partial_genome	KM190941.1
		Human_adenovirus_C_strain_human/USA/UFL_Adv6/2005/6P6H6F6_complete_genome	KF268129.1
		Human_adenovirus_6_DNA_nearly_complete_genome_strain:_1030787	LC068716.1
		Human_adenovirus_6_DNA_nearly_complete_genome_strain:_870550	LC068713.1
		Human_adenovirus_C_strain_human/USA/VT5544/2003/2P2H2F2_complete_genome	JX173084.1
		Human_adenovirus_C_strain_human/ARG/A15932/2002/2P2H2F2_complete_genome	JX173079.1
		Human_adenovirus_C_strain_human/USA/ak31_AdV6/2007/6P6H6F6_complete_genome	JX423389.1
		Human_adenovirus_6_isolate_Tonsil_99_complete_genome	HQ413315.1
		Human_adenovirus_6_strain_Tonsil_99_prototype_complete_genome	FJ349096.1
		Human_adenovirus_6_DNA_nearly_complete_genome_strain:_940162	LC068715.1
		Human_adenovirus_6_DNA_nearly_complete_genome_strain:_930113	LC068714.1
		Human_adenovirus_C_strain_DD28_complete_genome	KF951595.1
		Human_adenovirus_6_DNA_nearly_complete_genome_strain:_870550	LC068712.1
		Human_adenovirus_C_strain_human/USA/VT2672/2003/1P1H1F1_complete_genome	JX173083.1
		Human_adenovirus_C_strain_human/RUS/16700/2001/57P1H57F6_complete_genome	HQ003817.1
		Human_adenovirus_type_1_subgroup_C_complete_genome	AF534906.1
		Human_adenovirus_C_strain_human/USA/VT2612/2003/1P1H1F1_complete_genome	JX173085.1
		Human_adenovirus_C_strain_human/USA/VT384/2003/1P1H1F1_complete_genome	JX173082.1
		Human_adenovirus_C_strain_human/EGY/E13/2001/1P1H1F1_complete_genome	JX173080.1
		Human_adenovirus_C_strain_human/USA/VT13862/2004/1P1H1F1_complete_genome	JX173086.1
		Human_adenovirus_C_strain_human/ARG/A15812/2000/1P1H1F1_complete_genome	JX173078.1
		Human_adenovirus_C_strain_human/EGY/E53/2001/2P2H2F2_complete_genome	JX173081.1
11	L2_VII_precursor	gene_L2_protein_protein_VII_precursor_protein_id_AAW65510.1_location_15878..16474	AY601635.1
		Human_adenovirus_C_strain_human/USA/Pitts_00149/1990/5P5H5F5F268310_complete_genome	KF429754.1
		Human_adenovirus_C_strain_human/USA/CL_42/1988/5P5H5F5_complete_genome	KF268127.1
		Recombination_vector_pAdHTS_complete_sequence	JN387044.1
		Synthetic_construct_Delta24_E1A_(E1a_del919-942)_pIX-RGD_(pIXFlag45AngstromRGD4C)_and_Fiber-RGD_(Fiber-RGD4C)_genes_complete_cds	JF745946.1
		Expression_vector_pAdEasy-1_complete_sequence	AY370909.2
		Human_adenovirus_C_serotype_5_complete_genome	AY339865.1
		Human_adenovirus_type_5_strain_NHRC_Ad5FS_7151_complete_genome	AY601635.1
		Adenoviral_expression_vector_Ad-hiNOS_complete_sequence	AY046510.1
		EGFP_expression_vector_Ad-EGFP_complete_sequence	AF323988.1
		Mastadenovirus_h5_gene_complete_genome	M73260.1
		Human_adenovirus_C_strain_human/USA/VT5544/2003/2P2H2F2_complete_genome	JX173084.1
		Human_adenovirus_C_strain_human/ARG/A8649/2005/2P2H2F2_complete_genome	JX173077.1
		Human_adenovirus_C_strain_human/USA/Pitts_00109/1992/2P2H2F2_complete_genome	KF268310.1
		Human_adenovirus_C_strain_human/USA/UFL_Adv2/2004/2P2H2F2_complete_genome	KF268130.1
		Human_adenovirus_2_pIIIa_(pIIIa)_penton_base_(PB)_ppVII_(ppVII)_pV_(pV)_pX-Mu_(11K)_and_ppVI_(ppVI)_genes_complete_cds	EU128937.1
		Adenovirus_type_2_complete_genome	J01917.1
		Human_adenovirus_6_DNA_nearly_complete_genome_strain:_1040502	LC068718.1
		Human_adenovirus_6_DNA_nearly_complete_genome_strain:_1030787	LC068716.1
		Human_adenovirus_6_DNA_nearly_complete_genome_strain:_940162	LC068715.1
		Human_adenovirus_6_DNA_nearly_complete_genome_strain:_930113	LC068714.1
		Human_adenovirus_6_DNA_nearly_complete_genome_strain:_870550	LC068712.1
		Human_adenovirus_C_strain_DD28_complete_genome	KF951595.1
		Human_adenovirus_C_strain_human/USA/UFL_Adv5/2008/5P2/H5/F5_complete_genome	KF268199.1
		Human_adenovirus_C_strain_human/USA/VT384/2003/1P1H1F1_complete_genome	JX173082.1
		Human_adenovirus_C_strain_human/USA/ak31_AdV6/2007/6P6H6F6_complete_genome	JX423389.1
		Human_adenovirus_6_strain_Tonsil_99_prototype_complete_genome	FJ349096.1
		Human_adenovirus_type_1_subgroup_C_complete_genome	AF534906.1
		Human_adenovirus_6_DNA_nearly_complete_genome_strain:_1050158	LC068720.1
		Human_adenovirus_6_DNA_nearly_complete_genome_strain:_1050156	LC068719.1
		Human_adenovirus_6_DNA_nearly_complete_genome_strain:_1040264	LC068717.1
		Human_adenovirus_6_DNA_nearly_complete_genome_strain:_870550	LC068713.1
		Human_mastadenovirus_C_strain_CBJ113_complete_genome	KR699642.1
		Human_adenovirus_C_strain_human/USA/VT13862/2004/1P1H1F1_complete_genome	JX173086.1
		Human_adenovirus_C_strain_human/USA/VT2612/2003/1P1H1F1_complete_genome	JX173085.1
		Human_adenovirus_C_strain_human/USA/VT2672/2003/1P1H1F1_complete_genome	JX173083.1
		Human_adenovirus_C_strain_human/ARG/A15812/2000/1P1H1F1_complete_genome	JX173078.1
		Human_adenovirus_6_isolate_Tonsil_99_complete_genome	HQ413315.1
		Human_adenovirus_C_strain_human/USA/UFL_Adv6/2005/6P6H6F6_complete_genome	KF268129.1
		Human_adenovirus_C_strain_human/ARG/A15932/2002/2P2H2F2_complete_genome	JX173079.1
		Human_adenovirus_C_strain_human/RUS/16700/2001/57P1H57F6_complete_genome	HQ003817.1
		Human_adenovirus_C_strain_human/EGY/E13/2001/1P1H1F1_complete_genome	JX173080.1
		Human_mastadenovirus_C_isolate_VIROAF12_partial_genome	KM190941.1
		Human_adenovirus_C_strain_human/EGY/E53/2001/2P2H2F2_complete_genome	JX173081.1
12	L2_V_Presursor	gene_L2_protein_protein_V_precursor_protein_id_AAW65511.1_location_16544..17650	AY601635.1
		Human_adenovirus_C_strain_human/USA/Pitts_00149/1990/5P5H5F5F268310_complete_genome	KF429754.1
		Human_adenovirus_C_strain_human/USA/CL_42/1988/5P5H5F5_complete_genome	KF268127.1
		Recombination_vector_pAdHTS_complete_sequence	JN387044.1
		Synthetic_construct_Delta24_E1A_(E1a_del919-942)_pIX-RGD_(pIXFlag45AngstromRGD4C)_and_Fiber-RGD_(Fiber-RGD4C)_genes_complete_cds	JF745946.1
		Expression_vector_pAdEasy-1_complete_sequence	AY370909.2
		Human_adenovirus_C_serotype_5_complete_genome	AY339865.1
		Human_adenovirus_type_5_strain_NHRC_Ad5FS_7151_complete_genome	AY601635.1
		Adenoviral_expression_vector_Ad-hiNOS_complete_sequence	AY046510.1
		EGFP_expression_vector_Ad-EGFP_complete_sequence	AF323988.1
		Mastadenovirus_h5_gene_complete_genome	M73260.1
		Human_adenovirus_C_strain_human/RUS/16700/2001/57P1H57F6_complete_genome	HQ003817.1
		Human_mastadenovirus_C_isolate_VIROAF12_partial_genome	KM190941.1
		Human_adenovirus_C_strain_human/USA/UFL_Adv2/2004/2P2H2F2_complete_genome	KF268130.1
		Human_adenovirus_C_strain_human/EGY/E53/2001/2P2H2F2_complete_genome	JX173081.1
		Human_adenovirus_6_DNA_nearly_complete_genome_strain:_870550	LC068713.1
		Human_adenovirus_6_isolate_Tonsil_99_complete_genome	HQ413315.1
		Human_adenovirus_6_strain_Tonsil_99_prototype_complete_genome	FJ349096.1
		Human_adenovirus_C_strain_human/USA/Pitts_00109/1992/2P2H2F2_complete_genome	KF268310.1
		Human_adenovirus_C_strain_human/USA/UFL_Adv6/2005/6P6H6F6_complete_genome	KF268129.1
		Human_adenovirus_C_strain_human/USA/VT5544/2003/2P2H2F2_complete_genome	JX173084.1
		Human_adenovirus_C_strain_human/ARG/A15932/2002/2P2H2F2_complete_genome	JX173079.1
		Human_adenovirus_6_DNA_nearly_complete_genome_strain:_940162	LC068715.1
		Human_adenovirus_6_DNA_nearly_complete_genome_strain:_930113	LC068714.1
		Human_adenovirus_C_strain_human/USA/ak31_AdV6/2007/6P6H6F6_complete_genome	JX423389.1
		Human_adenovirus_C_strain_human/ARG/A8649/2005/2P2H2F2_complete_genome	JX173077.1
		Human_adenovirus_C_strain_human/USA/VT13862/2004/1P1H1F1_complete_genome	JX173086.1
		Human_adenovirus_C_strain_human/USA/VT2612/2003/1P1H1F1_complete_genome	JX173085.1
		Human_adenovirus_C_strain_human/USA/VT2672/2003/1P1H1F1_complete_genome	JX173083.1
		Human_adenovirus_2_pIIIa_(pIIIa)_penton_base_(PB)_ppVII_(ppVII)_pV_(pV)_pX-Mu_(11K)_and_ppVI_(ppVI)_genes_complete_cds	EU128937.1
		Human_adenovirus_C_strain_human/USA/UFL_Adv5/2008/5P2/H5/F5_complete_genome	KF268199.1
		Human_adenovirus_C_strain_human/USA/VT384/2003/1P1H1F1_complete_genome	JX173082.1
		Human_adenovirus_C_strain_human/EGY/E13/2001/1P1H1F1_complete_genome	JX173080.1
		Human_adenovirus_C_strain_human/ARG/A15812/2000/1P1H1F1_complete_genome	JX173078.1
		Human_adenovirus_type_1_subgroup_C_complete_genome	AF534906.1
		Human_adenovirus_6_DNA_nearly_complete_genome_strain:_870550	LC068712.1
		Adenovirus_type_2_complete_genome	J01917.1
		Human_mastadenovirus_C_strain_CBJ113_complete_genome	KR699642.1
		Human_adenovirus_C_strain_DD28_complete_genome	KF951595.1
		Human_adenovirus_6_DNA_nearly_complete_genome_strain:_1030787	LC068716.1
		Human_adenovirus_6_DNA_nearly_complete_genome_strain:_1050158	LC068720.1
		Human_adenovirus_6_DNA_nearly_complete_genome_strain:_1050156	LC068719.1
		Human_adenovirus_6_DNA_nearly_complete_genome_strain:_1040264	LC068717.1
		Human_adenovirus_6_DNA_nearly_complete_genome_strain:_1040502	LC068718.1
13	Protein_X	gene_L2_protein_protein_X_protein_id_AAW65512.1_location_17678..17920	AY601635.1
		Human_adenovirus_6_DNA_nearly_complete_genome_strain:_1050158	LC068720.1
		Human_adenovirus_6_DNA_nearly_complete_genome_strain:_1050156	LC068719.1
		Human_adenovirus_6_DNA_nearly_complete_genome_strain:_1040502	LC068718.1
		Human_adenovirus_6_DNA_nearly_complete_genome_strain:_1040264	LC068717.1
		Human_adenovirus_6_DNA_nearly_complete_genome_strain:_1030787	LC068716.1
		Human_adenovirus_6_DNA_nearly_complete_genome_strain:_940162	LC068715.1
		Human_adenovirus_6_DNA_nearly_complete_genome_strain:_930113	LC068714.1
		Human_adenovirus_6_DNA_nearly_complete_genome_strain:_870550	LC068713.1
		Human_adenovirus_6_DNA_nearly_complete_genome_strain:_870550	LC068712.1
		Human_mastadenovirus_C_strain_CBJ113_complete_genome	KR699642.1
		Human_adenovirus_C_strain_DD28_complete_genome	KF951595.1
		Human_adenovirus_C_strain_human/USA/Pitts_00149/1990/5P5H5F5F268310_complete_genome	KF429754.1
		Human_adenovirus_C_strain_human/USA/Pitts_00109/1992/2P2H2F2_complete_genome	KF268310.1
		Human_adenovirus_C_strain_human/USA/UFL_Adv5/2008/5P2/H5/F5_complete_genome	KF268199.1
		Human_adenovirus_C_strain_human/USA/UFL_Adv2/2004/2P2H2F2_complete_genome	KF268130.1
		Human_adenovirus_C_strain_human/USA/CL_42/1988/5P5H5F5_complete_genome	KF268127.1
		Human_adenovirus_C_strain_human/USA/VT5544/2003/2P2H2F2_complete_genome	JX173084.1
		Human_adenovirus_C_strain_human/USA/VT384/2003/1P1H1F1_complete_genome	JX173082.1
		Human_adenovirus_C_strain_human/ARG/A15932/2002/2P2H2F2_complete_genome	JX173079.1
		Human_adenovirus_C_strain_human/ARG/A15812/2000/1P1H1F1_complete_genome	JX173078.1
		Human_adenovirus_C_strain_human/ARG/A8649/2005/2P2H2F2_complete_genome	JX173077.1
		Human_adenovirus_C_strain_human/USA/ak31_AdV6/2007/6P6H6F6_complete_genome	JX423389.1
		Recombination_vector_pAdHTS_complete_sequence	JN387044.1
		Synthetic_construct_Delta24_E1A_(E1a_del919-942)_pIX-RGD_(pIXFlag45AngstromRGD4C)_and_Fiber-RGD_(Fiber-RGD4C)_genes_complete_cds	JF745946.1
		Human_adenovirus_6_strain_Tonsil_99_prototype_complete_genome	FJ349096.1
		Human_adenovirus_2_pIIIa_(pIIIa)_penton_base_(PB)_ppVII_(ppVII)_pV_(pV)_pX-Mu_(11K)_and_ppVI_(ppVI)_genes_complete_cds	EU128937.1
		Human_adenovirus_type_1_subgroup_C_complete_genome	AF534906.1
		Expression_vector_pAdEasy-1_complete_sequence	AY370909.2
		Human_adenovirus_C_serotype_5_complete_genome	AY339865.1
		Human_adenovirus_type_5_strain_NHRC_Ad5FS_7151_complete_genome	AY601635.1
		Adenoviral_expression_vector_Ad-hiNOS_complete_sequence	AY046510.1
		EGFP_expression_vector_Ad-EGFP_complete_sequence	AF323988.1
		Mastadenovirus_h5_gene_complete_genome	M73260.1
		Adenovirus_type_2_complete_genome	J01917.1
		Human_mastadenovirus_C_isolate_VIROAF12_partial_genome	KM190941.1
		Human_adenovirus_C_strain_human/USA/VT13862/2004/1P1H1F1_complete_genome	JX173086.1
		Human_adenovirus_C_strain_human/USA/VT2612/2003/1P1H1F1_complete_genome	JX173085.1
		Human_adenovirus_C_strain_human/USA/VT2672/2003/1P1H1F1_complete_genome	JX173083.1
		Human_adenovirus_C_strain_human/EGY/E53/2001/2P2H2F2_complete_genome	JX173081.1
		Human_adenovirus_C_strain_human/EGY/E13/2001/1P1H1F1_complete_genome	JX173080.1
		Human_adenovirus_6_isolate_Tonsil_99_complete_genome	HQ413315.1
		Human_adenovirus_C_strain_human/RUS/16700/2001/57P1H57F6_complete_genome	HQ003817.1
		Human_adenovirus_C_strain_human/USA/UFL_Adv6/2005/6P6H6F6_complete_genome	KF268129.1
		Simian_adenovirus_42.1_complete_genome	FJ025903.1
		Simian_adenovirus_44_complete_genome	FJ025899.1
		Simian_adenovirus_42.2_complete_genome	FJ025902.1
		Simian_adenovirus_31.1_complete_genome	FJ025906.1
		Simian_adenovirus_31.2_complete_genome	FJ025904.1
		Simian_adenovirus_40.2_complete_genome	FJ025926.1
		Simian_adenovirus_40.1_complete_genome	FJ025907.1
		Simian_adenovirus_34_complete_genome	FJ025905.1
14	L3_VI_Precursor	gene_L3_protein_protein_VI_precursor_protein_id_AAW65513.1_location_18003..18755	AY601635.1
		Human_adenovirus_C_strain_human/USA/Pitts_00149/1990/5P5H5F5F268310_complete_genome	KF429754.1
		Human_adenovirus_C_strain_human/USA/CL_42/1988/5P5H5F5_complete_genome	KF268127.1
		Recombination_vector_pAdHTS_complete_sequence	JN387044.1
		Synthetic_construct_Delta24_E1A_(E1a_del919-942)_pIX-RGD_(pIXFlag45AngstromRGD4C)_and_Fiber-RGD_(Fiber-RGD4C)_genes_complete_cds	JF745946.1
		Expression_vector_pAdEasy-1_complete_sequence	AY370909.2
		Human_adenovirus_C_serotype_5_complete_genome	AY339865.1
		Human_adenovirus_type_5_strain_NHRC_Ad5FS_7151_complete_genome	AY601635.1
		Adenoviral_expression_vector_Ad-hiNOS_complete_sequence	AY046510.1
		EGFP_expression_vector_Ad-EGFP_complete_sequence	AF323988.1
		Mastadenovirus_h5_gene_complete_genome	M73260.1
		Human_adenovirus_6_DNA_nearly_complete_genome_strain:_1040502	LC068718.1
		Human_adenovirus_6_DNA_nearly_complete_genome_strain:_870550	LC068712.1
		Human_adenovirus_6_DNA_nearly_complete_genome_strain:_1050158	LC068720.1
		Human_adenovirus_6_DNA_nearly_complete_genome_strain:_1050156	LC068719.1
		Human_adenovirus_6_DNA_nearly_complete_genome_strain:_1040264	LC068717.1
		Human_adenovirus_6_DNA_nearly_complete_genome_strain:_1030787	LC068716.1
		Human_adenovirus_6_DNA_nearly_complete_genome_strain:_940162	LC068715.1
		Human_adenovirus_6_DNA_nearly_complete_genome_strain:_930113	LC068714.1
		Human_adenovirus_6_DNA_nearly_complete_genome_strain:_870550	LC068713.1
		Human_adenovirus_C_strain_human/USA/ak31_AdV6/2007/6P6H6F6_complete_genome	JX423389.1
		Human_adenovirus_C_strain_DD28_complete_genome	KF951595.1
		Human_adenovirus_C_strain_human/USA/UFL_Adv5/2008/5P2/H5/F5_complete_genome	KF268199.1
		Human_adenovirus_6_strain_Tonsil_99_prototype_complete_genome	FJ349096.1
		Human_adenovirus_6_isolate_Tonsil_99_complete_genome	HQ413315.1
		Human_adenovirus_C_strain_human/EGY/E53/2001/2P2H2F2_complete_genome	JX173081.1
		Human_adenovirus_C_strain_human/USA/Pitts_00109/1992/2P2H2F2_complete_genome	KF268310.1
		Human_adenovirus_C_strain_human/USA/UFL_Adv2/2004/2P2H2F2_complete_genome	KF268130.1
		Human_adenovirus_C_strain_human/ARG/A8649/2005/2P2H2F2_complete_genome	JX173077.1
		Human_adenovirus_2_pIIIa_(pIIIa)_penton_base_(PB)_ppVII_(ppVII)_pV_(pV)_pX-Mu_(11K)_and_ppVI_(ppVI)_genes_complete_cds	EU128937.1
		Adenovirus_type_2_complete_genome	J01917.1
		Human_adenovirus_C_strain_human/USA/VT5544/2003/2P2H2F2_complete_genome	JX173084.1
		Human_adenovirus_C_strain_human/RUS/16700/2001/57P1H57F6_complete_genome	HQ003817.1
		Human_adenovirus_C_strain_human/USA/UFL_Adv6/2005/6P6H6F6_complete_genome	KF268129.1
		Human_adenovirus_C_strain_human/ARG/A15932/2002/2P2H2F2_complete_genome	JX173079.1
		Human_adenovirus_C_strain_human/USA/VT13862/2004/1P1H1F1_complete_genome	JX173086.1
		Human_adenovirus_C_strain_human/USA/VT2612/2003/1P1H1F1_complete_genome	JX173085.1
		Human_adenovirus_C_strain_human/USA/VT2672/2003/1P1H1F1_complete_genome	JX173083.1
		Human_adenovirus_C_strain_human/USA/VT384/2003/1P1H1F1_complete_genome	JX173082.1
		Human_adenovirus_C_strain_human/ARG/A15812/2000/1P1H1F1_complete_genome	JX173078.1
		Human_adenovirus_type_1_subgroup_C_complete_genome	AF534906.1
		Human_mastadenovirus_C_strain_CBJ113_complete_genome	KR699642.1
		Human_adenovirus_C_strain_human/EGY/E13/2001/1P1H1F1_complete_genome	JX173080.1
15	L3_Hexon	gene_L3_protein_hexon_protein_protein_id_AAW65514.1_location_18841..21699(2)	AY601635.1
		Adenoviral_expression_vector_Ad-hiNOS_complete_sequence	AY046510.1
		Human_adenovirus_5_gene_for_hexon_complete_cds_strain:_Adenoid_75	AB330086.1
		Mastadenovirus_h5_gene_complete_genome	M73260.1
		Human_adenovirus_type_5_strain_KNIH_Ad99/5_hexon_gene_complete_cds	AF542109.1
		Human_adenovirus_type_5_strain_KNIH_Ad99/12_hexon_gene_complete_cds	AF542116.1
		Human_adenovirus_type_5_strain_KNIH_Ad00/5_hexon_gene_complete_cds	AF542121.1
		Human_adenovirus_type_5_strain_KNIH_Ad00/12_hexon_gene_complete_cds	AF542124.1
		Human_adenovirus_type_5_strain_KNIH_Ad00/19_hexon_gene_complete_cds	AF542128.1
		Human_adenovirus_C_serotype_5_complete_genome	AY339865.1
		Human_adenovirus_C_strain_human/USA/CL_42/1988/5P5H5F5_complete_genome	KF268127.1
		Human_adenovirus_C_strain_human/USA/UFL_Adv5/2008/5P2/H5/F5_complete_genome	KF268199.1
		Human_adenovirus_C_strain_human/USA/Pitts_00149/1990/5P5H5F5F268310_complete_genome	KF429754.1
		Adenovirus_type_5_hexon_23k_100k_and_dna_binding_protein_(coordinates_50.88_to_71.91_as_measured_by_ad2)	X02997.1
		Human_mastadenovirus_C_isolate_VIROAF12_partial_genome	KM190941.1
16	L3_23Kda	gene_L3_protein_23_kDa_proteinase_protein_id_AAW65515.1_location_21732..22346	AY601635.1
		Human_adenovirus_C_strain_human/USA/Pitts_00149/1990/5P5H5F5F268310_complete_genome	KF429754.1
		Human_adenovirus_C_strain_human/USA/CL_42/1988/5P5H5F5_complete_genome	KF268127.1
		Recombination_vector_pAdHTS_complete_sequence	JN387044.1
		Synthetic_construct_Delta24_E1A_(E1a_del919-942)_pIX-RGD_(pIXFlag45AngstromRGD4C)_and_Fiber-RGD_(Fiber-RGD4C)_genes_complete_cds	JF745946.1
		Expression_vector_pAdEasy-1_complete_sequence	AY370909.2
		Human_adenovirus_C_serotype_5_complete_genome	AY339865.1
		Human_adenovirus_type_5_strain_NHRC_Ad5FS_7151_complete_genome	AY601635.1
		Adenoviral_expression_vector_Ad-hiNOS_complete_sequence	AY046510.1
		EGFP_expression_vector_Ad-EGFP_complete_sequence	AF323988.1
		Adeno_5_gene_fragment_for_DNA_binding_protein_and_an_unknown_gene_(map_positions_59.5_to_60.2)	V00031.1
		Adenovirus_type_5_hexon_23k_100k_and_dna_binding_protein_(coordinates_50.88_to_71.91_as_measured_by_ad2)	X02997.1
		Mastadenovirus_h5_gene_complete_genome	M73260.1
		Human_adenovirus_C_strain_human/USA/UFL_Adv5/2008/5P2/H5/F5_complete_genome	KF268199.1
		Human_adenovirus_C_strain_human/EGY/E53/2001/2P2H2F2_complete_genome	JX173081.1
		Human_adenovirus_C_strain_human/USA/Pitts_00109/1992/2P2H2F2_complete_genome	KF268310.1
		Human_adenovirus_C_strain_human/USA/UFL_Adv2/2004/2P2H2F2_complete_genome	KF268130.1
		Human_adenovirus_C_strain_human/USA/VT5544/2003/2P2H2F2_complete_genome	JX173084.1
		Human_adenovirus_C_strain_human/ARG/A8649/2005/2P2H2F2_complete_genome	JX173077.1
		denovirus_type_2_complete_genome	J01917.1
		Human_adenovirus_2_hexon_(HEX)_and_23K_endopeptidase_(PRO)_genes_complete_cds	EU128938.1
		Human_adenovirus_C_strain_human/ARG/A15932/2002/2P2H2F2_complete_genome	JX173079.1
		Human_adenovirus_6_isolate_Tonsil_99_complete_genome	HQ413315.1
		Human_adenovirus_6_strain_Tonsil_99_prototype_complete_genome	FJ349096.1
		Human_adenovirus_6_DNA_nearly_complete_genome_strain:_1050158	LC068720.1
		Human_adenovirus_6_DNA_nearly_complete_genome_strain:_1050156	LC068719.1
		Human_adenovirus_6_DNA_nearly_complete_genome_strain:_1040502	LC068718.1
		Human_adenovirus_6_DNA_nearly_complete_genome_strain:_1040264	LC068717.1
		Human_adenovirus_6_DNA_nearly_complete_genome_strain:_1030787	LC068716.1
		Human_adenovirus_6_DNA_nearly_complete_genome_strain:_940162	LC068715.1
		Human_adenovirus_6_DNA_nearly_complete_genome_strain:_930113	LC068714.1
		Human_adenovirus_6_DNA_nearly_complete_genome_strain:_870550	LC068713.1
		Human_adenovirus_6_DNA_nearly_complete_genome_strain:_870550	LC068712.1
		Human_adenovirus_C_strain_DD28_complete_genome	KF951595.1
		Human_adenovirus_C_strain_human/USA/VT13862/2004/1P1H1F1_complete_genome	JX173086.1
		Human_adenovirus_C_strain_human/USA/VT2612/2003/1P1H1F1_complete_genome	JX173085.1
		Human_adenovirus_C_strain_human/USA/VT2672/2003/1P1H1F1_complete_genome	JX173083.1
		Human_adenovirus_C_strain_human/USA/ak31_AdV6/2007/6P6H6F6_complete_genome	JX423389.1
		Human_adenovirus_C_strain_human/USA/VT384/2003/1P1H1F1_complete_genome	JX173082.1
		Human_adenovirus_C_strain_human/EGY/E13/2001/1P1H1F1_complete_genome	JX173080.1
		Human_mastadenovirus_C_strain_CBJ113_complete_genome	KR699642.1
		Human_mastadenovirus_C_isolate_VIROAF12_partial_genome	KM190941.1
		Human_adenovirus_C_strain_human/USA/UFL_Adv6/2005/6P6H6F6_complete_genome	KF268129.1
		Human_adenovirus_C_strain_human/ARG/A15812/2000/1P1H1F1_complete_genome	JX173078.1
		Human_adenovirus_type_1_subgroup_C_complete_genome	AF534906.1
		Human_adenovirus_C_strain_human/RUS/16700/2001/57P1H57F6_complete_genome	HQ003817.1
17	E2A	gene_E2A_protein_E2A_DNAbinding_protein_protein_id_AAW65516.1_location_complement(22442..24031)	AY601635.1
		Human_adenovirus_C_strain_human/USA/Pitts_00149/1990/5P5H5F5F268310_complete_genome	KF429754.1
		Human_adenovirus_C_strain_human/USA/CL_42/1988/5P5H5F5_complete_genome	KF268127.1
		Human_adenovirus_C_serotype_5_complete_genome	AY339865.1
		Mastadenovirus_h5_gene_complete_genome	M73260.1
		Human_adenovirus_C_strain_human/USA/UFL_Adv5/2008/5P2/H5/F5_complete_genome	KF268199.1
		Human_adenovirus_C_strain_human/USA/Pitts_00109/1992/2P2H2F2_complete_genome	KF268310.1
		Human_adenovirus_C_strain_human/ARG/A8649/2005/2P2H2F2_complete_genome	JX173077.1
		Adenovirus_type_2_complete_genome	J01917.1
		Human_adenovirus_C_strain_human/USA/UFL_Adv2/2004/2P2H2F2_complete_genome	KF268130.1
		Human_adenovirus_C_strain_human/USA/VT5544/2003/2P2H2F2_complete_genome	JX173084.1
		Human_adenovirus_6_strain_Tonsil_99_prototype_complete_genome	FJ349096.1
		Human_adenovirus_6_isolate_Tonsil_99_complete_genome	HQ413315.1
		Human_adenovirus_6_DNA_nearly_complete_genome_strain:_1050158	LC068720.1
		Human_adenovirus_6_DNA_nearly_complete_genome_strain:_1050156	LC068719.1
		Human_adenovirus_6_DNA_nearly_complete_genome_strain:_1040264	LC068717.1
		Human_adenovirus_6_DNA_nearly_complete_genome_strain:_870550	LC068713.1
		Human_adenovirus_C_strain_DD28_complete_genome	KF951595.1
		Human_adenovirus_6_DNA_nearly_complete_genome_strain:_1040502	LC068718.1
		Human_adenovirus_6_DNA_nearly_complete_genome_strain:_1030787	LC068716.1
		Human_adenovirus_6_DNA_nearly_complete_genome_strain:_940162	LC068715.1
		Human_adenovirus_6_DNA_nearly_complete_genome_strain:_930113	LC068714.1
		Human_adenovirus_6_DNA_nearly_complete_genome_strain:_870550	LC068712.1
		Human_adenovirus_C_strain_human/USA/ak31_AdV6/2007/6P6H6F6_complete_genome	JX423389.1
		Human_adenovirus_C_strain_human/RUS/16700/2001/57P1H57F6_complete_genome	HQ003817.1
		Human_adenovirus_C_strain_human/ARG/A15932/2002/2P2H2F2_complete_genome	JX173079.1
		Human_adenovirus_C_strain_human/EGY/E53/2001/2P2H2F2_complete_genome	JX173081.1
		Human_mastadenovirus_C_strain_CBJ113_complete_genome	KR699642.1
		Human_adenovirus_C_strain_human/USA/UFL_Adv6/2005/6P6H6F6_complete_genome	KF268129.1
		Human_adenovirus_C_strain_human/USA/VT13862/2004/1P1H1F1_complete_genome	JX173086.1
		Human_adenovirus_C_strain_human/USA/VT2612/2003/1P1H1F1_complete_genome	JX173085.1
		Human_adenovirus_C_strain_human/USA/VT2672/2003/1P1H1F1_complete_genome	JX173083.1
		Human_adenovirus_type_1_subgroup_C_complete_genome	AF534906.1
		Human_adenovirus_C_strain_human/USA/VT384/2003/1P1H1F1_complete_genome	JX173082.1
		Human_adenovirus_C_strain_human/ARG/A15812/2000/1P1H1F1_complete_genome	JX173078.1
		Human_adenovirus_C_strain_human/EGY/E13/2001/1P1H1F1_complete_genome	JX173080.1
18	L4_100Kda	gene_L4_protein_100_kDa_hexonassembly_associated_protein_protein_id_AAW65517.1_location_24060..26483	AY601635.1
		Human_adenovirus_C_strain_human/USA/Pitts_00149/1990/5P5H5F5F268310_complete_genome	KF429754.1
		Human_adenovirus_C_strain_human/USA/CL_42/1988/5P5H5F5_complete_genome	KF268127.1
		Human_adenovirus_C_serotype_5_complete_genome	AY339865.1
		Mastadenovirus_h5_gene_complete_genome	M73260.1
		Human_adenovirus_C_strain_human/USA/UFL_Adv5/2008/5P2/H5/F5_complete_genome	KF268199.1
		Human_adenovirus_C_strain_human/USA/Pitts_00109/1992/2P2H2F2_complete_genome	KF268310.1
		Human_adenovirus_C_strain_human/ARG/A8649/2005/2P2H2F2_complete_genome	JX173077.1
		Adenovirus_type_2_complete_genome	J01917.1
		Human_adenovirus_C_strain_human/USA/UFL_Adv2/2004/2P2H2F2_complete_genome	KF268130.1
		Human_adenovirus_C_strain_human/USA/VT5544/2003/2P2H2F2_complete_genome	JX173084.1
		Human_adenovirus_6_strain_Tonsil_99_prototype_complete_genome	FJ349096.1
		Human_adenovirus_6_isolate_Tonsil_99_complete_genome	HQ413315.1
		Human_adenovirus_6_DNA_nearly_complete_genome_strain:_1050158	LC068720.1
		Human_adenovirus_6_DNA_nearly_complete_genome_strain:_1050156	LC068719.1
		Human_adenovirus_6_DNA_nearly_complete_genome_strain:_1040264	LC068717.1
		Human_adenovirus_6_DNA_nearly_complete_genome_strain:_870550	LC068713.1
		Human_adenovirus_C_strain_DD28_complete_genome	KF951595.1
		Human_adenovirus_6_DNA_nearly_complete_genome_strain:_1040502	LC068718.1
		Human_adenovirus_6_DNA_nearly_complete_genome_strain:_1030787	LC068716.1
		Human_adenovirus_6_DNA_nearly_complete_genome_strain:_940162	LC068715.1
		Human_adenovirus_6_DNA_nearly_complete_genome_strain:_930113	LC068714.1
		Human_adenovirus_6_DNA_nearly_complete_genome_strain:_870550	LC068712.1
		Human_adenovirus_C_strain_human/USA/ak31_AdV6/2007/6P6H6F6_complete_genome	JX423389.1
		Human_adenovirus_C_strain_human/RUS/16700/2001/57P1H57F6_complete_genome	HQ003817.1
		Human_adenovirus_C_strain_human/ARG/A15932/2002/2P2H2F2_complete_genome	JX173079.1
		Human_adenovirus_C_strain_human/EGY/E53/2001/2P2H2F2_complete_genome	JX173081.1
		Human_mastadenovirus_C_strain_CBJ113_complete_genome	KR699642.1
		Human_adenovirus_C_strain_human/USA/UFL_Adv6/2005/6P6H6F6_complete_genome	KF268129.1
		Human_adenovirus_C_strain_human/USA/VT13862/2004/1P1H1F1_complete_genome	JX173086.1
		Human_adenovirus_C_strain_human/USA/VT2612/2003/1P1H1F1_complete_genome	JX173085.1
		Human_adenovirus_C_strain_human/USA/VT2672/2003/1P1H1F1_complete_genome	JX173083.1
		Human_adenovirus_type_1_subgroup_C_complete_genome	AF534906.1
		Human_adenovirus_C_strain_human/USA/VT384/2003/1P1H1F1_complete_genome	JX173082.1
		Human_adenovirus_C_strain_human/ARG/A15812/2000/1P1H1F1_complete_genome	JX173078.1
		Human_adenovirus_C_strain_human/EGY/E13/2001/1P1H1F1_complete_genome	JX173080.1
19	L4_220Kda	gene_L4_protein_22_kDa_protein_protein_id_AAW65518.1_location_26194..26778	AY601635.1
		Human_adenovirus_C_strain_human/USA/Pitts_00149/1990/5P5H5F5F268310_complete_genome	KF429754.1
		Human_adenovirus_C_strain_human/USA/CL_42/1988/5P5H5F5_complete_genome	KF268127.1
		Recombination_vector_pAdHTS_complete_sequence	JN387044.1
		Synthetic_construct_Delta24_E1A_(E1a_del919-942)_pIX-RGD_(pIXFlag45AngstromRGD4C)_and_Fiber-RGD_(Fiber-RGD4C)_genes_complete_cds	JF745946.1
		Expression_vector_pAdEasy-1_complete_sequence	AY370909.2
		Human_adenovirus_C_serotype_5_complete_genome	AY339865.1
		Human_adenovirus_type_5_strain_NHRC_Ad5FS_7151_complete_genome	AY601635.1
		Human_adenovirus_C_strain_human/USA/UFL_Adv5/2008/5P2/H5/F5_complete_genome	KF268199.1
		Human_adenovirus_C_strain_human/USA/VT13862/2004/1P1H1F1_complete_genome	JX173086.1
		Human_adenovirus_C_strain_human/USA/VT2672/2003/1P1H1F1_complete_genome	JX173083.1
		Human_adenovirus_C_strain_human/USA/VT384/2003/1P1H1F1_complete_genome	JX173082.1
		Human_adenovirus_C_strain_human/ARG/A15812/2000/1P1H1F1_complete_genome	JX173078.1
		Human_adenovirus_type_1_subgroup_C_complete_genome	AF534906.1
		Adenoviral_expression_vector_Ad-hiNOS_complete_sequence	AY046510.1
		EGFP_expression_vector_Ad-EGFP_complete_sequence	AF323988.1
		Mastadenovirus_h5_gene_complete_genome	M73260.1
		Human_adenovirus_C_strain_human/USA/VT2612/2003/1P1H1F1_complete_genome	JX173085.1
		Human_adenovirus_C_strain_human/EGY/E13/2001/1P1H1F1_complete_genome	JX173080.1
		Human_adenovirus_C_strain_human/EGY/E53/2001/2P2H2F2_complete_genome	JX173081.1
		Human_adenovirus_C_strain_human/USA/UFL_Adv6/2005/6P6H6F6_complete_genome	KF268129.1
		Human_adenovirus_6_DNA_nearly_complete_genome_strain:_1050158	LC068720.1
		Human_adenovirus_6_DNA_nearly_complete_genome_strain:_1050156	LC068719.1
		Human_adenovirus_6_DNA_nearly_complete_genome_strain:_1040502	LC068718.1
		Human_adenovirus_6_DNA_nearly_complete_genome_strain:_1040264	LC068717.1
		Human_adenovirus_6_DNA_nearly_complete_genome_strain:_1030787	LC068716.1
		Human_adenovirus_6_DNA_nearly_complete_genome_strain:_930113	LC068714.1
		Human_adenovirus_6_DNA_nearly_complete_genome_strain:_870550	LC068713.1
		Human_adenovirus_6_DNA_nearly_complete_genome_strain:_870550	LC068712.1
		Human_adenovirus_C_strain_DD28_complete_genome	KF951595.1
		Human_adenovirus_C_strain_human/USA/ak31_AdV6/2007/6P6H6F6_complete_genome	JX423389.1
		Human_adenovirus_6_DNA_nearly_complete_genome_strain:_940162	LC068715.1
		Human_adenovirus_C_strain_human/ARG/A15932/2002/2P2H2F2_complete_genome	JX173079.1
		Human_adenovirus_6_isolate_Tonsil_99_complete_genome	HQ413315.1
		Human_adenovirus_C_strain_human/RUS/16700/2001/57P1H57F6_complete_genome	HQ003817.1
		Human_adenovirus_6_strain_Tonsil_99_prototype_complete_genome	FJ349096.1
		Human_mastadenovirus_C_strain_CBJ113_complete_genome	KR699642.1
		Human_adenovirus_C_strain_human/USA/Pitts_00109/1992/2P2H2F2_complete_genome	KF268310.1
		Human_adenovirus_C_strain_human/USA/VT5544/2003/2P2H2F2_complete_genome	JX173084.1
		Human_adenovirus_C_strain_human/ARG/A8649/2005/2P2H2F2_complete_genome	JX173077.1
		Cloning_vector_pHelper_complete_sequence	AF369965.1
		Adenovirus_type_2_complete_genome	J01917.1
		Human_adenovirus_C_strain_human/USA/UFL_Adv2/2004/2P2H2F2_complete_genome	KF268130.1
20	L4_33Kda	gene_L4_protein_33_kDa_protein_protein_id_AAW65519.1_location_join(26194..2650826711..27079)	AY601635.1
		Human_adenovirus_C_strain_human/USA/Pitts_00149/1990/5P5H5F5F268310_complete_genome	KF429754.1
		Human_adenovirus_C_strain_human/USA/CL_42/1988/5P5H5F5_complete_genome	KF268127.1
		Recombination_vector_pAdHTS_complete_sequence	JN387044.1
		Synthetic_construct_Delta24_E1A_(E1a_del919-942)_pIX-RGD_(pIXFlag45AngstromRGD4C)_and_Fiber-RGD_(Fiber-RGD4C)_genes_complete_cds	JF745946.1
		Expression_vector_pAdEasy-1_complete_sequence	AY370909.2
		Human_adenovirus_C_serotype_5_complete_genome	AY339865.1
		Human_adenovirus_type_5_strain_NHRC_Ad5FS_7151_complete_genome	AY601635.1
		Human_adenovirus_C_strain_human/USA/UFL_Adv5/2008/5P2/H5/F5_complete_genome	KF268199.1
		Human_adenovirus_C_strain_human/USA/VT13862/2004/1P1H1F1_complete_genome	JX173086.1
		Human_adenovirus_C_strain_human/USA/VT2612/2003/1P1H1F1_complete_genome	JX173085.1
		Human_adenovirus_C_strain_human/USA/VT2672/2003/1P1H1F1_complete_genome	JX173083.1
		Human_adenovirus_C_strain_human/USA/VT384/2003/1P1H1F1_complete_genome	JX173082.1
		Human_adenovirus_C_strain_human/ARG/A15812/2000/1P1H1F1_complete_genome	JX173078.1
		Human_adenovirus_type_1_subgroup_C_complete_genome	AF534906.1
		Human_adenovirus_C_strain_human/EGY/E13/2001/1P1H1F1_complete_genome	JX173080.1
		Human_adenovirus_C_strain_human/USA/UFL_Adv6/2005/6P6H6F6_complete_genome	KF268129.1
		Human_adenovirus_C_strain_human/ARG/A15932/2002/2P2H2F2_complete_genome	JX173079.1
		Human_adenovirus_6_isolate_Tonsil_99_complete_genome	HQ413315.1
		Human_adenovirus_6_strain_Tonsil_99_prototype_complete_genome	FJ349096.1
		Adenoviral_expression_vector_Ad-hiNOS_complete_sequence	AY046510.1
		EGFP_expression_vector_Ad-EGFP_complete_sequence	AF323988.1
		Mastadenovirus_h5_gene_complete_genome	M73260.1
		Human_adenovirus_6_DNA_nearly_complete_genome_strain:_940162	LC068715.1
		Human_adenovirus_6_DNA_nearly_complete_genome_strain:_930113	LC068714.1
		Human_adenovirus_6_DNA_nearly_complete_genome_strain:_870550	LC068712.1
		Human_adenovirus_C_strain_human/EGY/E53/2001/2P2H2F2_complete_genome	JX173081.1
		Human_adenovirus_C_strain_human/USA/ak31_AdV6/2007/6P6H6F6_complete_genome	JX423389.1
		Human_adenovirus_C_strain_human/RUS/16700/2001/57P1H57F6_complete_genome	HQ003817.1
		Human_adenovirus_6_DNA_nearly_complete_genome_strain:_870550	LC068713.1
		Human_adenovirus_C_strain_DD28_complete_genome	KF951595.1
		Human_adenovirus_C_strain_human/USA/Pitts_00109/1992/2P2H2F2_complete_genome	KF268310.1
		Human_adenovirus_C_strain_human/USA/VT5544/2003/2P2H2F2_complete_genome	JX173084.1
		Human_adenovirus_C_strain_human/ARG/A8649/2005/2P2H2F2_complete_genome	JX173077.1
		Human_mastadenovirus_C_strain_CBJ113_complete_genome	KR699642.1
		Human_adenovirus_C_strain_human/USA/UFL_Adv2/2004/2P2H2F2_complete_genome	KF268130.1
		Cloning_vector_pHelper_complete_sequence	AF369965.1
		Adenovirus_type_2_complete_genome	J01917.1
		Human_adenovirus_6_DNA_nearly_complete_genome_strain:_1040264	LC068717.1
		Human_adenovirus_6_DNA_nearly_complete_genome_strain:_1030787	LC068716.1
		Human_adenovirus_6_DNA_nearly_complete_genome_strain:_1050158	LC068720.1
		Human_adenovirus_6_DNA_nearly_complete_genome_strain:_1050156	LC068719.1
		Human_adenovirus_6_DNA_nearly_complete_genome_strain:_1040502	LC068718.1
21	L4_protein_VIII	gene_L4_protein_protein_VIII_protein_id_AAW65520.1_location_27167..27850	AY601635.1
		Human_adenovirus_6_DNA_nearly_complete_genome_strain:_1050158	LC068720.1
		Human_adenovirus_6_DNA_nearly_complete_genome_strain:_1050156	LC068719.1
		Human_adenovirus_6_DNA_nearly_complete_genome_strain:_1040502	LC068718.1
		Human_adenovirus_6_DNA_nearly_complete_genome_strain:_1040264	LC068717.1
		Human_adenovirus_6_DNA_nearly_complete_genome_strain:_1030787	LC068716.1
		Human_adenovirus_6_DNA_nearly_complete_genome_strain:_940162	LC068715.1
		Human_adenovirus_6_DNA_nearly_complete_genome_strain:_930113	LC068714.1
		Human_adenovirus_6_DNA_nearly_complete_genome_strain:_870550	LC068713.1
		Human_adenovirus_6_DNA_nearly_complete_genome_strain:_870550	LC068712.1
		Human_mastadenovirus_C_strain_CBJ113_complete_genome	KR699642.1
		Human_adenovirus_C_strain_DD28_complete_genome	KF951595.1
		Human_adenovirus_type_5_strain_NHRC_Ad5FS_7151_complete_genome	AY601635.1
		Human_adenovirus_C_strain_human/USA/Pitts_00149/1990/5P5H5F5F268310_complete_genome	KF429754.1
		Human_adenovirus_C_strain_human/USA/Pitts_00109/1992/2P2H2F2_complete_genome	KF268310.1
		Human_adenovirus_C_strain_human/USA/UFL_Adv5/2008/5P2/H5/F5_complete_genome	KF268199.1
		Human_adenovirus_C_strain_human/USA/UFL_Adv2/2004/2P2H2F2_complete_genome	KF268130.1
		Human_adenovirus_C_strain_human/USA/UFL_Adv6/2005/6P6H6F6_complete_genome	KF268129.1
		Human_adenovirus_C_strain_human/USA/CL_42/1988/5P5H5F5_complete_genome	KF268127.1
		Expression_vector_pAdEasy-1_complete_sequence	AY370909.2
		Human_adenovirus_C_strain_human/USA/VT13862/2004/1P1H1F1_complete_genome	JX173086.1
		Human_adenovirus_C_strain_human/USA/VT2612/2003/1P1H1F1_complete_genome	JX173085.1
		Human_adenovirus_C_strain_human/USA/VT5544/2003/2P2H2F2_complete_genome	JX173084.1
		Human_adenovirus_C_strain_human/USA/VT2672/2003/1P1H1F1_complete_genome	JX173083.1
		Human_adenovirus_C_strain_human/USA/VT384/2003/1P1H1F1_complete_genome	JX173082.1
		Human_adenovirus_C_strain_human/EGY/E53/2001/2P2H2F2_complete_genome	JX173081.1
		Human_adenovirus_C_strain_human/EGY/E13/2001/1P1H1F1_complete_genome	JX173080.1
		Human_adenovirus_C_strain_human/ARG/A15932/2002/2P2H2F2_complete_genome	JX173079.1
		Human_adenovirus_C_strain_human/ARG/A15812/2000/1P1H1F1_complete_genome	JX173078.1
		Human_adenovirus_C_strain_human/ARG/A8649/2005/2P2H2F2_complete_genome	JX173077.1
		Recombination_vector_pAdHTS_complete_sequence	JN387044.1
		Human_adenovirus_C_serotype_5_complete_genome	AY339865.1
		Human_adenovirus_type_1_subgroup_C_complete_genome	AF534906.1
		Synthetic_construct_Delta24_E1A_(E1a_del919-942)_pIX-RGD_(pIXFlag45AngstromRGD4C)_and_Fiber-RGD_(Fiber-RGD4C)_genes_complete_cds	JF745946.1
		Human_adenovirus_6_isolate_Tonsil_99_complete_genome	HQ413315.1
		Human_adenovirus_C_strain_human/RUS/16700/2001/57P1H57F6_complete_genome	HQ003817.1
		Human_adenovirus_6_strain_Tonsil_99_prototype_complete_genome	FJ349096.1
22	E3_12Kda	gene_E3_protein_12.5_kDa_protein_protein_id_AAW65521.1_location_27851..28174	AY601635.1
		Human_adenovirus_C_strain_human/USA/Pitts_00149/1990/5P5H5F5F268310_complete_genome	KF429754.1
		Human_adenovirus_C_strain_human/USA/CL_42/1988/5P5H5F5_complete_genome	KF268127.1
		Synthetic_construct_Delta24_E1A_(E1a_del919-942)_pIX-RGD_(pIXFlag45AngstromRGD4C)_and_Fiber-RGD_(Fiber-RGD4C)_genes_complete_cds	JF745946.1
		Human_adenovirus_C_serotype_5_complete_genome	AY339865.1
		Human_adenovirus_type_5_strain_NHRC_Ad5FS_7151_complete_genome	AY601635.1
		Adenoviral_expression_vector_Ad-hiNOS_complete_sequence	AY046510.1
		EGFP_expression_vector_Ad-EGFP_complete_sequence	AF323988.1
		Mastadenovirus_h5_gene_complete_genome	M73260.1
		Adenovirus_type_5_early_E3_region	X03002.1
		Human_adenovirus_C_strain_human/USA/UFL_Adv5/2008/5P2/H5/F5_complete_genome	KF268199.1
		Recombination_vector_pAdHTS_complete_sequence	JN387044.1
		Expression_vector_pAdEasy-1_complete_sequence	AY370909.2
		Human_adenovirus_C_strain_human/USA/UFL_Adv6/2005/6P6H6F6_complete_genome	KF268129.1
		Human_adenovirus_C_strain_human/ARG/A15932/2002/2P2H2F2_complete_genome	JX173079.1
		Human_adenovirus_C_strain_human/ARG/A8649/2005/2P2H2F2_complete_genome	JX173077.1
		Human_adenovirus_6_isolate_Tonsil_99_complete_genome	HQ413315.1
		Human_adenovirus_type_2_early_E3_region_isolate_358	AJ293917.1
		Human_adenovirus_type_2_early_E3_region_isolate_134	AJ293916.1
		Human_adenovirus_6_DNA_nearly_complete_genome_strain:_1040502	LC068718.1
		Human_adenovirus_6_DNA_nearly_complete_genome_strain:_930113	LC068714.1
		Human_adenovirus_6_DNA_nearly_complete_genome_strain:_870550	LC068713.1
		Human_adenovirus_6_DNA_nearly_complete_genome_strain:_870550	LC068712.1
		Human_adenovirus_C_strain_DD28_complete_genome	KF951595.1
		Human_adenovirus_C_strain_human/USA/Pitts_00109/1992/2P2H2F2_complete_genome	KF268310.1
		Human_adenovirus_C_strain_human/USA/UFL_Adv2/2004/2P2H2F2_complete_genome	KF268130.1
		Human_adenovirus_C_strain_human/USA/VT5544/2003/2P2H2F2_complete_genome	JX173084.1
		Human_adenovirus_C_strain_human/USA/ak31_AdV6/2007/6P6H6F6_complete_genome	JX423389.1
		Human_adenovirus_type_2_early_E3_region_isolate_105	AJ293915.1
		Human_adenovirus_type_2_early_E3_region_isolate_Prei	AJ293913.1
		Human_adenovirus_type_2_early_E3_region_isolate_R05	AJ293912.1
		Adenovirus_type_2_complete_genome	J01917.1
		Human_adenovirus_6_strain_Tonsil_99_prototype_complete_genome	FJ349096.1
		Human_adenovirus_6_DNA_nearly_complete_genome_strain:_1050158	LC068720.1
		Human_adenovirus_6_DNA_nearly_complete_genome_strain:_1050156	LC068719.1
		Human_adenovirus_6_DNA_nearly_complete_genome_strain:_1040264	LC068717.1
		Human_adenovirus_6_DNA_nearly_complete_genome_strain:_1030787	LC068716.1
		Human_adenovirus_6_DNA_nearly_complete_genome_strain:_940162	LC068715.1
		Human_mastadenovirus_C_strain_CBJ113_complete_genome	KR699642.1
		Human_adenovirus_C_strain_human/USA/VT13862/2004/1P1H1F1_complete_genome	JX173086.1
		Human_adenovirus_C_strain_human/USA/VT2612/2003/1P1H1F1_complete_genome	JX173085.1
		Human_adenovirus_C_strain_human/USA/VT2672/2003/1P1H1F1_complete_genome	JX173083.1
		Human_adenovirus_C_strain_human/USA/VT384/2003/1P1H1F1_complete_genome	JX173082.1
		Human_adenovirus_C_strain_human/ARG/A15812/2000/1P1H1F1_complete_genome	JX173078.1
		Human_adenovirus_type_1_subgroup_C_complete_genome	AF534906.1
		Human_adenovirus_C_strain_human/EGY/E53/2001/2P2H2F2_complete_genome	JX173081.1
		Human_adenovirus_C_strain_human/EGY/E13/2001/1P1H1F1_complete_genome	JX173080.1
		Human_adenovirus_C_strain_human/RUS/16700/2001/57P1H57F6_complete_genome	HQ003817.1
		pre-mRNA_5_region_E3_transcription_unit_variant_adenovirus-2_Pre-mRNA_Partial_410_nt	S71400.1
23	E3_Region	E3_region_27500_31000	AY601635.1
		Human_adenovirus_C_strain_human/USA/Pitts_00149/1990/5P5H5F5F268310_complete_genome	KF429754.1
		Human_adenovirus_C_strain_human/USA/CL_42/1988/5P5H5F5_complete_genome	KF268127.1
		Synthetic_construct_Delta24_E1A_(E1a_del919-942)_pIX-RGD_(pIXFlag45AngstromRGD4C)_and_Fiber-RGD_(Fiber-RGD4C)_genes_complete_cds	JF745946.1
		Human_adenovirus_C_serotype_5_complete_genome	AY339865.1
		Mastadenovirus_h5_gene_complete_genome	M73260.1
		Adenovirus_type_5_early_E3_region	X03002.1
		Human_adenovirus_C_strain_human/USA/UFL_Adv5/2008/5P2/H5/F5_complete_genome	KF268199.1
		Adenoviral_expression_vector_Ad-hiNOS_complete_sequence	AY046510.1
		EGFP_expression_vector_Ad-EGFP_complete_sequence	AF323988.1
		Human_adenovirus_C_strain_human/USA/VT13862/2004/1P1H1F1_complete_genome	JX173086.1
		Human_adenovirus_C_strain_human/USA/VT2612/2003/1P1H1F1_complete_genome	JX173085.1
		Human_adenovirus_C_strain_human/USA/VT2672/2003/1P1H1F1_complete_genome	JX173083.1
		Human_adenovirus_C_strain_human/ARG/A15812/2000/1P1H1F1_complete_genome	JX173078.1
		Human_adenovirus_type_1_subgroup_C_complete_genome	AF534906.1
		Human_adenovirus_C_strain_human/USA/VT384/2003/1P1H1F1_complete_genome	JX173082.1
		Human_adenovirus_C_strain_human/USA/UFL_Adv6/2005/6P6H6F6_complete_genome	KF268129.1
		Human_adenovirus_6_DNA_nearly_complete_genome_strain:_1040264	LC068717.1
		Human_adenovirus_6_DNA_nearly_complete_genome_strain:_1040502	LC068718.1
		Human_adenovirus_6_DNA_nearly_complete_genome_strain:_1030787	LC068716.1
		Human_adenovirus_6_DNA_nearly_complete_genome_strain:_870550	LC068712.1
		Human_adenovirus_C_strain_human/USA/ak31_AdV6/2007/6P6H6F6_complete_genome	JX423389.1
		Human_adenovirus_6_DNA_nearly_complete_genome_strain:_930113	LC068714.1
		Human_adenovirus_6_DNA_nearly_complete_genome_strain:_870550	LC068713.1
		Human_adenovirus_6_DNA_nearly_complete_genome_strain:_940162	LC068715.1
		Human_adenovirus_C_strain_DD28_complete_genome	KF951595.1
		Human_adenovirus_6_DNA_nearly_complete_genome_strain:_1050158	LC068720.1
		Human_adenovirus_6_DNA_nearly_complete_genome_strain:_1050156	LC068719.1
		Human_adenovirus_C_strain_human/USA/Pitts_00109/1992/2P2H2F2_complete_genome	KF268310.1
		Human_adenovirus_C_strain_human/USA/UFL_Adv2/2004/2P2H2F2_complete_genome	KF268130.1
		Human_adenovirus_C_strain_human/ARG/A8649/2005/2P2H2F2_complete_genome	JX173077.1
		Adenovirus_type_2_complete_genome	J01917.1
		Human_adenovirus_C_strain_human/USA/VT5544/2003/2P2H2F2_complete_genome	JX173084.1
		Human_adenovirus_C_strain_human/ARG/A15932/2002/2P2H2F2_complete_genome	JX173079.1
		Human_mastadenovirus_C_strain_CBJ113_complete_genome	KR699642.1
		Human_adenovirus_6_isolate_Tonsil_99_complete_genome	HQ413315.1
		Human_adenovirus_C_strain_human/RUS/16700/2001/57P1H57F6_complete_genome	HQ003817.1
		Human_adenovirus_6_strain_Tonsil_99_prototype_complete_genome	FJ349096.1
		Human_adenovirus_C_strain_human/EGY/E53/2001/2P2H2F2_complete_genome	JX173081.1
		Human_adenovirus_C_strain_human/EGY/E13/2001/1P1H1F1_complete_genome	JX173080.1
		Human_adenovirus_type_2_early_E3_region_isolate_358	AJ293917.1
		Human_adenovirus_type_2_early_E3_region_isolate_134	AJ293916.1
		Human_adenovirus_type_2_early_E3_region_isolate_R05	AJ293912.1
		Human_adenovirus_type_2_early_E3_region_isolate_105	AJ293915.1
		Human_adenovirus_type_2_early_E3_region_isolate_Prei	AJ293913.1
24	L5_Fiber	gene_L5_protein_fiber_protein_protein_id_AAW65529.1_location_31035..32780(2)	AY601635.1
		Human_adenovirus_type_2_fiber_gene_isolate_R05	AJ278918.1
		Human_adenovirus_type_2_fiber_gene_isolate_Prei	AJ278919.1
		Adenovirus_type_2_complete_genome	J01917.1
		Mastadenovirus_h5_gene_complete_genome	M73260.1
		Human_adenovirus_type_5_strain_KNIH_99/5_fiber_gene_complete_cds	AY224398.1
		Human_adenovirus_type_1_subgroup_C_complete_genome	AF534906.1
		Human_adenovirus_C_serotype_5_complete_genome	AY339865.1
		Human_adenovirus_C_strain_human/ARG/A8649/2005/2P2H2F2_complete_genome	JX173077.1
		Human_adenovirus_C_strain_human/ARG/A15812/2000/1P1H1F1_complete_genome	JX173078.1
		Human_adenovirus_C_strain_human/ARG/A15932/2002/2P2H2F2_complete_genome	JX173079.1
		Human_adenovirus_C_strain_human/EGY/E13/2001/1P1H1F1_complete_genome	JX173080.1
		Human_adenovirus_C_strain_human/EGY/E53/2001/2P2H2F2_complete_genome	JX173081.1
		Human_adenovirus_C_strain_human/USA/VT384/2003/1P1H1F1_complete_genome	JX173082.1
		Human_adenovirus_C_strain_human/USA/VT2672/2003/1P1H1F1_complete_genome	JX173083.1
		Human_adenovirus_C_strain_human/USA/VT5544/2003/2P2H2F2_complete_genome	JX173084.1
		Human_adenovirus_C_strain_human/USA/VT2612/2003/1P1H1F1_complete_genome	JX173085.1
		Human_adenovirus_C_strain_human/USA/VT13862/2004/1P1H1F1_complete_genome	JX173086.1
		Human_adenovirus_type_1_fiber_gene_for_fiber_protein_complete_cds	AB108423.1
		Human_adenovirus_type_1_Fiber_gene_for_Fiber_protein_complete_cds	AB125750.1
		Human_adenovirus_C_strain_human/USA/CL_42/1988/5P5H5F5_complete_genome	KF268127.1
		Human_adenovirus_C_strain_human/USA/UFL_Adv2/2004/2P2H2F2_complete_genome	KF268130.1
		Human_adenovirus_C_strain_human/USA/UFL_Adv5/2008/5P2/H5/F5_complete_genome	KF268199.1
		Human_adenovirus_C_strain_human/USA/Pitts_00109/1992/2P2H2F2_complete_genome	KF268310.1
		Human_adenovirus_C_strain_human/USA/Pitts_00149/1990/5P5H5F5F268310_complete_genome	KF429754.1
		Human_adenovirus_type_5_strain_NHRC_Ad5FS_7151_complete_genome	AY601635.1
		Human_mastadenovirus_C_isolate_VIROAF12_partial_genome	KM190941.1
		Human_mastadenovirus_C_fiber_gene_complete_cds	KP696778.1
		Human_adenovirus_2_isolate_130806861_fiber_gene_complete_cds	KM983020.1
		Human_adenovirus_2_isolate_130806985_fiber_gene_complete_cds	KM983021.1
		Human_adenovirus_2_strain_BJ04/CHN/2012_fiber_protein_gene_complete_cds	KP270918.1
		Human_adenovirus_2_strain_BJ09/CHN/2013_fiber_protein_gene_complete_cds	KP270920.1
		Human_mastadenovirus_C_strain_CBJ113_complete_genome	KR699642.1
		Human_adenovirus_2_isolate_140408380_fiber_gene_complete_cds	KT005573.1
25	E4_Region	E4_region_32500_35519	AY601635.1
		Human_adenovirus_C_strain_human/USA/Pitts_00149/1990/5P5H5F5F268310_complete_genome	KF429754.1
		Human_adenovirus_C_strain_human/USA/CL_42/1988/5P5H5F5_complete_genome	KF268127.1
		Human_adenovirus_type_5_strain_NHRC_Ad5FS_7151_complete_genome	AY601635.1
		Human_adenovirus_C_serotype_5_complete_genome	AY339865.1
		Expression_vector_pAdEasy-1_complete_sequence	AY370909.2
		Recombination_vector_pAdHTS_complete_sequence	JN387044.1
		Adenoviral_expression_vector_Ad-hiNOS_complete_sequence	AY046510.1
		EGFP_expression_vector_Ad-EGFP_complete_sequence	AF323988.1
		Mastadenovirus_h5_gene_complete_genome	M73260.1
		Human_adenovirus_C_strain_human/USA/UFL_Adv5/2008/5P2/H5/F5_complete_genome	KF268199.1
		Synthetic_construct_Delta24_E1A_(E1a_del919-942)_pIX-RGD_(pIXFlag45AngstromRGD4C)_and_Fiber-RGD_(Fiber-RGD4C)_genes_complete_cds	JF745946.1
		Human_adenovirus_C_strain_human/USA/VT13862/2004/1P1H1F1_complete_genome	JX173086.1
		Human_adenovirus_C_strain_human/USA/VT2612/2003/1P1H1F1_complete_genome	JX173085.1
		Human_adenovirus_C_strain_human/USA/VT2672/2003/1P1H1F1_complete_genome	JX173083.1
		Human_mastadenovirus_C_strain_CBJ113_complete_genome	KR699642.1
		Human_adenovirus_C_strain_human/USA/VT384/2003/1P1H1F1_complete_genome	JX173082.1
		Human_adenovirus_C_strain_human/ARG/A15812/2000/1P1H1F1_complete_genome	JX173078.1
		Human_adenovirus_type_1_subgroup_C_complete_genome	AF534906.1
		Human_adenovirus_C_strain_human/EGY/E53/2001/2P2H2F2_complete_genome	JX173081.1
		Human_adenovirus_C_strain_human/USA/UFL_Adv2/2004/2P2H2F2_complete_genome	KF268130.1
		Human_adenovirus_C_strain_human/USA/VT5544/2003/2P2H2F2_complete_genome	JX173084.1
		Human_adenovirus_C_strain_human/USA/Pitts_00109/1992/2P2H2F2_complete_genome	KF268310.1
		Adenovirus_type_2_complete_genome	J01917.1
		Human_adenovirus_C_strain_human/ARG/A15932/2002/2P2H2F2_complete_genome	JX173079.1
		Human_adenovirus_C_strain_human/ARG/A8649/2005/2P2H2F2_complete_genome	JX173077.1
		Human_adenovirus_6_strain_Tonsil_99_prototype_complete_genome	FJ349096.1
		Human_adenovirus_6_isolate_Tonsil_99_complete_genome	HQ413315.1
		Human_adenovirus_C_strain_human/EGY/E13/2001/1P1H1F1_complete_genome	JX173080.1
		Human_adenovirus_C_strain_human/RUS/16700/2001/57P1H57F6_complete_genome	HQ003817.1
		Human_adenovirus_6_DNA_nearly_complete_genome_strain:_1030787	LC068716.1
		Human_adenovirus_6_DNA_nearly_complete_genome_strain:_870550	LC068712.1
		Human_adenovirus_C_strain_human/USA/UFL_Adv6/2005/6P6H6F6_complete_genome	KF268129.1
		Human_adenovirus_C_strain_human/USA/ak31_AdV6/2007/6P6H6F6_complete_genome	JX423389.1
		Human_adenovirus_6_DNA_nearly_complete_genome_strain:_870550	LC068713.1
		Human_adenovirus_C_strain_DD28_complete_genome	KF951595.1
		Human_adenovirus_6_DNA_nearly_complete_genome_strain:_930113	LC068714.1
		Human_adenovirus_6_DNA_nearly_complete_genome_strain:_940162	LC068715.1
		Human_adenovirus_6_DNA_nearly_complete_genome_strain:_1040502	LC068718.1
		Human_adenovirus_6_DNA_nearly_complete_genome_strain:_1050158	LC068720.1
		Human_adenovirus_6_DNA_nearly_complete_genome_strain:_1040264	LC068717.1
		Human_adenovirus_6_DNA_nearly_complete_genome_strain:_1050156	LC068719.1
